# Supplementary material for: Env from EIAV vaccine delicately regulates NLRP3 activation via attenuating NLRP3-NEK7 interaction
Source: PLoS Pathog. 2025 Jun 16;21(6):e1012772. doi: 10.1371/journal.ppat.1012772 (PMC12187018; doi:10.1371/journal.ppat.1012772)
Supplement: S1 Data — (XLSX) [file ppat.1012772.s005.xlsx]

## Sheet: Figure 1A
	IL-1β concentration (1x10³ pg/ml)
post-infection(h)	Vaccin		Vir
2	1	1.1	1.15	1.21
4	1.31	1.2	1.89	1.79
6	1.48	1.34	2.03	2.1
24	1.38	1.29	2.11	1.98
48	1.26	1.32	2.32	2.1
72	1.47	1.19	2.45	2.21
96	1.53	1.29	2.65	2.74
120	1.45	1.37	2.53	2.43

## Sheet: Figure 1B
Group	Mock	LPS+Nig	Vir-6h	Vac-6h	Vir-12h	Vac-12h	Vir-24h	Vac-24h
IL-1β(Concentration)	144.8	648.8	375.8	265.8	426.8	350.8	457.8	436.8
pg/mL	31.8	566.8	403.8	282.8	422.8	372.8	466.8	437.8
Mean value	88.3	607.8	389.8	274.3	424.8	361.8	462.3	437.3

## Sheet: Figure 1C and D
Gene Name
group		Negtive control			EIAV-Vir			EIAV-Vac
NLRC4	Ct value	24.86	24.85	24.85	24.86	24.8	24.87	24.78	24.87	24.82
NLRP1		21.55	21.48	21.45	21.51	21.31	21.33	21.55	21.32	21.37
NLRP3		24.91	24.83	24.86	21.43	21.29	21.33	21.47	21.41	21.42
IL-1B		28.55	28.45	28.28	17.9	17.9	17.74	17.65	17.91	18.35
actin		18.07	18.04	17.95	18.05	17.94	17.77	17.95	17.91	17.94
NLRC4	△Ct	6.79	6.81	6.9	6.81	6.86	7.1	6.83	6.96	6.88
NLRP1		3.48	3.44	3.5	3.46	3.37	3.56	3.6	3.41	3.43
NLRP3		6.84	6.79	6.91	3.38	3.35	3.56	3.52	3.5	3.48
IL-1B		10.48	10.41	10.33	-0.15	-0.04	-0.03	-0.3	0	0.41
NLRC4	△△Ct				0.02	0.05	0.2	0.04	0.15	-0.02
NLRP1					-0.02	-0.07	0.06	0.12	-0.03	-0.07
NLRP3					-3.46	-3.44	-3.35	-3.32	-3.29	-3.43
IL-1B					-10.63	-10.45	-10.36	-10.78	-10.41	-9.92
NLRC4	2-(△△Ct)				0.986233	0.965936	0.870551	0.972655	0.90125	1.01396
NLRP1					1.01396	1.04972	0.959264	0.920188	1.02101	1.04972
NLRP3					11.0043	10.8528	10.1965	9.98664	9.78112	10.7779
IL-1B					1584.71	1398.83	1314.23	1758.34	1360.57	968.763
NLRC4	Mean value					0.940907			0.962622
NLRP1						1.00765			0.996972
NLRP3						10.6846			10.1819
IL-1B						1432.59			1362.56

## Sheet: Figure 1F
Group	NC	LPS+Nig	LPS+Nig+MCC950	EIAV-Vac	EIAV-Vac+MCC950	EIAV-Vir	EIAV-Vir+MCC950
IL-1β(Concentration)	166	2301	516	1101	371	1541	761
pg/mL	246	2166	466	1356	296	1671	611
	271	2291	511	1006	376	1791	566
Mean value	227.667	2252.67	497.667	1154.33	347.667	1667.67	646

## Sheet: Figure 1G
EIAV-Vir			EIAV-Vir			LPS+Nig			NC
AF633-T1	AF488-T2	DAPI-T3	AF647-T1	AF488-T2	DAPI-T3	AF633-T1	AF488-T2	DAPI-T3	AF633-T1	AF488-T2	DAPI-T3
24576	5399	0	13996	0	13846	1874	1193	331	8847	4346	0
25447	5031	1112	10985	0	10272	3046	1110	0	9950	5128	3106
16530	4414	1125	9095	22	9437	4150	1500	556	11754	3588	598
14669	7192	184	8493	0	17201	7285	2487	857	14314	5608	911
18232	3271	0	11579	0	12471	12557	1418	255	12803	6661	17
18649	852	550	5865	0	10565	11252	1302	0	15241	6105	1140
16797	3627	939	9672	0	14241	12671	3175	0	13735	3050	1071
14217	2959	501	6009	1987	7575	12671	3175	0	14780	4351	767
13474	2380	283	5715	0	18387	10275	2268	611	12840	3667	27
11302	2425	642	772	0	18391	11904	2327	0	14447	5925	165
16467	2828	535	6669	0	12161	11726	5007	0	11459	3654	506
15435	3125	0	6639	0	15828	12352	4867	416	12769	7781	406
9295	1476	0	7132	0	12379	16778	3033	785	13605	2988	2055
18772	1812	929	4544	0	16599	23325	3126	866	11147	4624	88
21684	3242	274	8706	0	16133	20079	2577	901	11663	6408	1914
19555	2349	293	8706	0	16133	12645	3128	430	13044	4744	48
23217	2407	1162	11567	1115	15182	12645	3128	430	14325	5039	1251
21062	2652	478	11697	2940	15505	20015	7177	720	14248	4876	1070
21968	3993	0	9488	968	14983	16331	4876	0	17359	4340	2149
20727	3745	335	9801	9695	13832	18445	5135	427	17008	6218	920
16124	3756	0	18008	31025	12978	17145	5334	1604	14866	5196	1866
17832	3598	910	9500	19451	10119	19037	5691	439	16237	3837	2409
23985	5955	0	20464	50706	6600	19624	6111	312	14618	7150	958
25733	7398	496	36409	65535	751	21953	4777	898	12320	4214	750
23568	6903	981	41919	65535	931	20525	12312	0	14201	3655	1546
21336	5450	430	49945	65535	0	25359	12802	1434	14672	3557	344
19773	5833	779	55455	65535	767	24344	21079	2116	12501	2516	492
21926	6776	1350	55455	65535	767	33156	39321	3960	16189	4132	85
20876	9413	662	47957	65535	104	42387	65535	2427	15749	7839	0
21316	5779	1050	43466	65535	0	42387	65535	2427	15144	3181	980
25607	12666	545	46155	65535	548	56108	65535	1886	8559	4666	1335
30730	19920	624	48341	65535	0	57820	65535	772	11397	4867	167
34661	28995	1086	51435	65535	0	62343	65535	1597	13319	3070	160
43281	52440	2104	51435	65535	0	59096	65535	856	14661	6586	165
63644	65535	3568	47302	65535	362	58613	65535	2595	15783	3502	2563
57068	63783	1197	44945	65535	0	61585	65535	1274	12555	2764	860
57126	65535	414	58716	65535	0	64071	65535	2515	15416	4847	349
60801	65535	1263	58255	65535	8	54818	65535	881	14488	5964	644
56729	64555	368	58255	65535	8	54818	65535	881	15433	8309	1545
52829	58991	497	60781	65535	846	53834	65535	0	11879	4487	0
46229	55469	2765	52336	65535	268	56056	65535	1762	9955	6478	1662
60011	44899	1193	65535	65535	659	59009	65535	1232	8814	3151	481
40005	42871	1014	53337	65535	3	57628	65535	1621	9956	4582	753
55538	43331	425	65535	65535	124	52048	65535	2417	8110	8148	1155
49306	38025	784	60671	65535	344	49422	65535	2395	10838	4915	203
46039	29844	85	65535	65535	535	48827	65535	2354	11650	4537	1512
42240	38826	399	59339	65535	0	51748	65535	739	11896	5338	545
45477	31510	0	65535	65535	876	54600	65535	911	12913	8737	146
43825	39004	1367	65535	65535	68	56936	65535	2013	12196	3913	45
58205	49859	2014	65535	65535	500	60912	65535	1551	10847	3215	125
53839	41936	488	65535	65535	734	51990	65535	3239	9917	1752	652
54011	57545	712	57933	65535	0	51990	65535	3239	7596	5090	543
65535	65535	191	56678	65535	602	56627	65535	1795	8037	3856	62
59634	65535	898	50253	65535	210	55743	65535	2595	9096	2060	0
58088	65535	859	43412	65535	0	52211	65535	2921	8333	3544	1270
50190	65535	138	48189	65535	345	60893	65535	1488	6934	4075	660
56330	60625	1926	48189	65535	345	59125	65535	4856	6864	3048	1434
57807	62861	750	39067	65535	161	60012	65535	2829	7469	2249	556
62652	65535	1258	32736	65535	42	54765	65535	621	7931	2981	0
63257	60741	1575	23807	65535	0	60101	65535	1192	6202	1159	1597
57568	61418	1635	19132	34264	0	60101	65535	1192	7790	2745	230
61714	61081	724	15391	50707	0	47145	50107	1467	7493	3632	493
45742	54913	327	9324	43099	0	45034	44572	649	6411	5165	306
62257	56486	499	15317	8155	400	29421	23806	1264	7301	4992	255
45834	63910	3032	14174	7138	21	35819	19744	1728	4091	1884	835
58967	64979	1160	9548	21618	0	23475	18626	1260	5189	7536	613
64369	52521	264	15565	13593	167	25554	9054	646	5905	5333	1122
61282	51862	1678	17062	13478	0	20274	10420	553	5949	6202	1973
52741	30666	519	8793	10426	0	20274	10420	553	5160	3632	417
42200	23656	765	9287	2348	0	22447	8631	105	4637	3448	944
39319	26684	271	10732	4762	459	21574	8479	914	3641	4778	53
39683	24447	3	15662	0	50	24304	7996	1629	2748	3456	0
55527	24355	337	16559	4638	0	20759	8412	550	3547	5015	0
59130	42571	675	12386	5335	0	20759	8412	550	3383	4396	0
64114	56680	768	14930	911	516	24923	7610	718	2328	2070	383
65535	65535	3450	7524	877	559	21136	6206	0	4552	1269	881
62992	65535	1010	5937	7544	0	24433	2520	398
65535	65535	2218	8063	2473	413	23980	4502	4
65535	65535	1835	6374	0	731	16846	5914	882
65535	65535	400	6374	0	731	17979	6968	414
65535	65535	761	9504	0	0	17778	4117	0
65535	63216	878	7896	0	691	17272	2576	14
65535	65535	916	1086	1635	0	16425	4560	585
65535	65535	0	3574	794	0	13219	4581	427
65535	65535	956	7168	4059	0	11938	4189	799
65535	65535	1299	2759	0	343	12509	5043	927
65535	65535	727	8528	3049	0	13973	7053	526
65535	65535	68	4352	0	0	12068	2845	330
65535	65535	97	3808	8141	92	14340	8608	635
65535	65535	265	2741	3246	0
59492	65535	2540	3616	217	1008
49803	58034	425	1581	3243	0
36208	30442	0	4279	4435	684
26763	25455	1086
10672	7824	2048
11827	3516	1223
12071	3745	1110
13299	4394	0
17997	2860	1132
18472	2873	258
13520	3842	742
15548	4548	988
12234	2877	13
12839	3061	0
11443	5375	0
14772	3665	951
19645	6890	0
17719	7783	1068
13835	9114	0
15656	9550	1038
9928	8153	0
9243	7993	25
10438	9488	204
9084	5448	0
11383	5155	76
9694	2997	156
10745	641	319
6387	1266	1299
6103	3413	197
6167	1223	140
6124	1034	405
6609	2513	720
5330	1972	0
5588	1988	191
5387	989	0
7156	1953	222
6035	1797	0

## Sheet: Figure 2B
Group	Nig	Mock	Env 50ng	Env 100ng	Gag 50ng	Gag 100ng	Rev 50ng	Rev 100ng	Tat 50ng	Tat 100ng	S2 50ng	S2 100ng
Luminescence (r.l.u)	2345010	191250	2205548	3212396	1075744	1261220	126050	248672	199748	135862	218432	255251
	2245222	170414	2003291	3536691	1014114	1122060	114550	243452	194748	145662	200432	265251
Mean value	2295116	180832	2.10442e+06	3.37454e+06	1044929	1191640	120300	246062	197248	140762	209432	260251

## Sheet: Figure 2C
Group	Mock	Nig	Env 50ng	Env 100ng	Gp90 50ng	Gp90 100ng	Gp45 50ng	Gp45 100ng
Luminescence (r.l.u)	125324	2024312	1892353	2687612	2009321	3909923	167321	183212
	148352	2324321	1768321	2887392	2214531	3892342	182121	188231
Mean value	136838	2.17432e+06	1830337	2787502	2111926	3.90113e+06	174721	185722

## Sheet: Figure 2E
Group	Mock	Nig	Vir	Vac
IL-1β(Concentration)	55.42	166.623	117.478	82.9654
pg/mL	75.42	178.623	127.478	108.965
Mean value	65.42	172.623	122.478	95.9654

## Sheet: Figure 2F
Group	Mock	Nig	Vir-Gp90 50ng	Vir-Gp90 100ng	Vir-Gp90 50ng	Vir-Gp90 100ng
Luminescence (r.l.u)	634321	1989321	2673953	3892342	1699321	2883532
	593213	1783215	2900321	3787232	1623692	2903215
Mean value	613767	1886268	2787137	3839787	1.66151e+06	2.89337e+06

## Sheet: Figure 3B
Accession	Gene Name	Description	Mass	Score	Matches	Sequences	emPAI	Coverage
tr|F6WDW3|F6WDW3_HORSE	KRT10A	Keratin 10A OS=Equus caballus OX=9796 GN=KRT10A PE=3 SV=2	57546	3252	195(125)	22(17)	2.80	31%	F6WDW3_uniprot
	Peptide	Unique	Matches	Modification	Observed	Mr(expt)	Mr(calc)	ppm	Miss	Score	Expect	Rank	Query
	R.LAADDFR.L		16		404.2065	806.3985	806.3923	7.78	0	55	0.00012	1	263
	R.LASYLDK.V		1		405.2261	808.4377	808.4330	5.79	0	43	0.0015	1	269
	K.SEITELR.R		3		424.2326	846.4506	846.4447	7.06	0	29	0.084	1	509
	K.IKEWYEK.H		4		498.2670	994.5194	994.5123	7.14	1	33	0.02	1	1557
	K.SEITELRR.T		3		502.2835	1002.5523	1002.5458	6.56	1	23	0.25	1	1629
	R.VLDELTLTK.A		10		516.3077	1030.6009	1030.5910	9.61	0	61	2.1e-005	1	1906
	R.LASYLDKVR.A		6		532.8126	1063.6106	1063.6026	7.52	1	64	9.1e-006	1	2235
	K.VTMQNLNDR.L		5		545.7732	1089.5319	1089.5237	7.59	0	41	0.0037	1	2439
	K.VT->M<-QNLNDR.L		1	Oxidation (M)	553.7697	1105.5249	1105.5186	5.67	0	(11)	3.1	2	2643
	K.DAEAWFNEK.S		15		555.2535	1108.4924	1108.4825	8.93	0	46	0.00058	1	2720
	-.->M<-SVRYSSRK.Q		1	Oxidation (M)	565.3010	1128.5874	1128.5710	14.5	2	8	9.2	2	3042
	R.LENEIQTYR.S		12		583.3003	1164.5861	1164.5775	7.45	0	67	7.3e-006	1	3541
	R.RVLDELTLTK.A		4		594.3578	1186.7011	1186.6921	7.61	1	35	0.0063	1	3898
	R.QSVEADINGLR.R		6		601.3172	1200.6198	1200.6098	8.33	0	61	4.4e-005	1	4117
	R.KDAEAWFNEK.S		3		619.3007	1236.5868	1236.5775	7.52	1	24	0.1	1	4533
	R->.<-QSVEADINGLRR.V		8	Gln->pyro-Glu (N-term Q)	670.8552	1339.6958	1339.6844	8.47	1	(38)	0.0065	1	6182
	R.QSVEADINGLRR.V		3		453.2471	1356.7196	1356.7110	6.35	1	(33)	0.021	1	6442
	R.QSVEADINGLRR.V		10		679.3685	1356.7224	1356.7110	8.43	1	39	0.0053	1	6449
	K->.<-QSLEASLAETEGR.Y		1	Gln->pyro-Glu (N-term Q)	687.3369	1372.6593	1372.6470	8.92	0	(36)	0.0075	1	6562
	R.ALEESNYELEGK.I		18		691.3298	1380.6451	1380.6408	3.09	0	82	1.9e-007	1	6630
	K.QSLEASLAETEGR.Y		24		695.8503	1389.6860	1389.6736	8.96	0	99	5.7e-009	1	6821
	K.IRLENEIQTYR.S		7		478.9317	1433.7732	1433.7626	7.36	1	(38)	0.007	1	7542
	K.IRLENEIQTYR.S		14		717.8945	1433.7744	1433.7626	8.20	1	90	3.6e-008	1	7547
	K.GSLGGGFSSGGFSGGSFSR.G	U	11		854.3958	1706.7769	1706.7649	7.05	0	104	9e-010	1	11233
	K.GSLGGGFSSGGFSGGSFSR.G	U	1		569.9338	1706.7797	1706.7649	8.66	0	(14)	0.96	1	11238
	K.ADLE->M<-QIESLTEELAYLK.K		1	Oxidation (M)	1056.5305	2111.0465	2111.0343	5.75	0	59	5.5e-005	1	14706
	K.QYSSSRSGGGGGGGSSLRISSSK.G	U	1		1080.0279	2158.0413	2158.0363	2.35	2	3	21	3	15062
	K.ADLEMQIESLTEELAYLKK.N		1		742.0591	2223.1554	2223.1344	9.46	1	(96)	9.3e-009	1	15443
	K.ADLE->M<-QIESLTEELAYLKK.N		1	Oxidation (M)	1120.5801	2239.1456	2239.1293	7.28	1	100	4.9e-009	1	15550
	K.ADLE->M<-QIESLTEELAYLKK.N		4	Oxidation (M)	747.3903	2239.1491	2239.1293	8.86	1	(92)	2.7e-008	1	15553
tr|A0A5F5PYS7|A0A5F5PYS7_HORSE	KRT1	Cytokeratin-1 OS=Equus caballus OX=9796 GN=KRT1 PE=3 SV=1	65166	1166	62(44)	9(6)	0.41	12%	A0A5F5PYS7_uniprot
	Peptide	Unique	Matches	Modification	Observed	Mr(expt)	Mr(calc)	ppm	Miss	Score	Expect	Rank	Query
	K.SISISVAR.G	U	4		416.7511	831.4876	831.4814	7.51	0	33	0.015	1	388
	R.TLLEGEESR.M	U	6		517.2653	1032.5160	1032.5087	7.01	0	42	0.0037	1	1913
	R.RTTSSSVCR.G	U	1		527.2586	1052.5027	1052.5033	-0.60	1	3	16	4	2058
	R.AQYEDIAQK.S	U	5		533.2678	1064.5210	1064.5138	6.73	0	44	0.0019	1	2241
	R.TNAENEFVTIK.K	U	11		633.3277	1264.6408	1264.6299	8.65	0	59	6.2e-005	1	4969
	R.TNAENEFVTIKK.D	U	10		697.3737	1392.7329	1392.7249	5.76	1	85	1.4e-007	1	6860
	R.TNAENEFVTIKK.D	U	2		465.2518	1392.7336	1392.7249	6.25	1	(54)	0.0002	1	6862
	K.RTNAENEFVTIK.K	U	2		711.3736	1420.7326	1420.7310	1.15	1	23	0.23	1	7316
	R.FLEQQNQVLQTK.W		20		738.4022	1474.7899	1474.7780	8.07	0	80	6.2e-007	1	8272
	R.RIGGGFSSGSAGVVSFQR.R	U	1		590.3082	1767.9027	1767.9017	0.58	1	2	30	2	11995
tr|F6WGX6|F6WGX6_HORSE	KRT77	Keratin 77 OS=Equus caballus OX=9796 GN=KRT77 PE=3 SV=3	63276	840	40(25)	12(4)	0.22	23%	F6WGX6_uniprot
	Peptide	Unique	Matches	Modification	Observed	Mr(expt)	Mr(calc)	ppm	Miss	Score	Expect	Rank	Query
	K.FASFIDK.V		2		414.2217	826.4289	826.4225	7.70	0	49	0.00039	1	381
	R.SLYNLGGSK.S		2		469.7545	937.4945	937.4869	8.18	0	24	0.097	1	1037
	K.FASFIDKVR.F		4		541.8071	1081.5996	1081.5920	6.99	1	54	0.00012	1	2302
	R.GSGGYCGGGGGSSSSR.G	U	2		695.2774	1388.5402	1388.5375	1.95	0	5	0.55	2	6785
	K.LSLDVEIATYRK.L		1		704.3859	1406.7572	1406.7769	-14.03	1	1	31	7	7062
	R.RTSTENDFVVLK.K	U	1		704.8737	1407.7328	1407.7358	-2.15	1	7	9.9	2	7077
	K.->M<-DVLFGEVNFLK.Y	U	1	Oxidation (M)	714.3585	1426.7025	1426.7166	-9.92	0	0	45	4	7398
	K.WELLQQVDTSTR.T	U	3		738.3822	1474.7498	1474.7416	5.59	0	85	1.6e-007	1	8261
	R.FLEQQNQVLQTK.W		20		738.4022	1474.7899	1474.7780	8.07	0	80	6.2e-007	1	8272
	R.RLYSVGSSAGSGGGSR.A	U	2		749.3749	1496.7353	1496.7332	1.44	1	2	21	2	8580
	R.S->M<-QDVVEDYKNR.Y	U	1	Oxidation (M)	750.3327	1498.6508	1498.6722	-14.24	1	2	5.6	3	8599
	K->.<-QIDQMHMAISDAEER.G	U	1	Gln->pyro-Glu (N-term Q)	878.8821	1755.7496	1755.7556	-3.41	0	0	9.6	1	11795
tr|A0A3Q2KTQ9|A0A3Q2KTQ9_HORSE	ACTB	Actin, cytoplasmic 1 OS=Equus caballus OX=9796 GN=ACTB PE=3 SV=2	41890	717	48(30)	13(9)	2.37	46%	A0A3Q2KTQ9_uniprot
	Peptide	Unique	Matches	Modification	Observed	Mr(expt)	Mr(calc)	ppm	Miss	Score	Expect	Rank	Query
	K.IIAPPER.K		1		398.2421	794.4696	794.4650	5.76	0	15	0.5	1	180
	K.RGILTLK.Y		1		400.7739	799.5333	799.5280	6.70	1	20	0.082	1	227
	R.DLTDYL->M<-K.I		2	Oxidation (M)	507.7490	1013.4834	1013.4739	9.36	0	17	0.45	1	1650
	R.GYSFTTTAER.E		6		566.7714	1131.5282	1131.5197	7.53	0	48	0.00041	1	3096
	K.EITALAPSTMK.I		1		581.3185	1160.6225	1160.6111	9.86	0	(30)	0.05	1	3479
	K.EITALAPST->M<-K.I		1	Oxidation (M)	589.3140	1176.6135	1176.6060	6.38	0	38	0.0075	1	3768
	R.AVFPSIVGRPR.H		3		599.8616	1197.7086	1197.6982	8.65	0	35	0.0081	1	4071
	R.AVFPSIVGRPR.H		2		400.2437	1197.7093	1197.6982	9.25	0	(31)	0.017	1	4072
	K.QEYDESGPSIVHR.K	U	1		758.8601	1515.7055	1515.6954	6.71	0	50	0.00024	1	8759
	K.QEYDESGPSIVHR.K	U	1		506.2434	1515.7082	1515.6954	8.48	0	(28)	0.041	1	8760
	K.SYELPDGQVITIGNER.F		6		895.9548	1789.8951	1789.8846	5.86	0	82	3.6e-007	1	12174
	R.VAPEEHPVLLTEAPLNPK.A		4		977.5429	1953.0711	1953.0571	7.19	0	56	5.9e-005	1	13615
	R.VAPEEHPVLLTEAPLNPK.A		3		652.0322	1953.0747	1953.0571	9.00	0	(32)	0.017	1	13619
	K.DLYANTVLSGGTT->M<-YPGIADR.M		2	Oxidation (M)	1116.0437	2230.0728	2230.0576	6.84	0	53	0.00018	1	15493
	R.KDLYANTVLSGGTT->M<-YPGIADR.M		1	Oxidation (M)	787.0535	2358.1388	2358.1526	-5.85	1	10	3.7	2	16183
	K.LCYVALDFEQEMATAASSSSLEK.S		1		850.7344	2549.1815	2549.1665	5.87	0	(52)	0.00014	1	16920
	K.LCYVALDFEQEMATAASSSSLEK.S		1		1275.6002	2549.1859	2549.1665	7.60	0	100	2.1e-009	1	16921
	K.LCYVALDFEQE->M<-ATAASSSSLEK.S		3	Oxidation (M)	856.0660	2565.1763	2565.1614	5.79	0	(31)	0.016	1	16978
	K.LCYVALDFEQE->M<-ATAASSSSLEK.S		3	Oxidation (M)	1283.5971	2565.1795	2565.1614	7.06	0	(12)	1.6	1	16981
	R.TTGIVMDSGDGVTHTVPIYEGYALPHAILR.L		1		1061.8844	3182.6314	3182.6071	7.64	0	(1)	25	2	18590
	R.TTGIV->M<-DSGDGVTHTVPIYEGYALPHAILR.L		2	Oxidation (M)	1067.2181	3198.6326	3198.6020	9.57	0	(51)	0.00026	1	18617
	R.TTGIV->M<-DSGDGVTHTVPIYEGYALPHAILR.L		2	Oxidation (M)	800.6657	3198.6335	3198.6020	9.85	0	63	1.5e-005	1	18618
tr|A0A3Q2I6F9|A0A3Q2I6F9_HORSE	KRT85	Keratin, type II cuticular Hb5 OS=Equus caballus OX=9796 GN=KRT85 PE=3 SV=2	59209	692	80(39)	23(13)	1.25	35%	A0A3Q2I6F9_uniprot
	Peptide	Unique	Matches	Modification	Observed	Mr(expt)	Mr(calc)	ppm	Miss	Score	Expect	Rank	Query
	K.FASFIDK.V		2		414.2217	826.4289	826.4225	7.70	0	49	0.00039	1	381
	R.SLYNLGGSK.R		2		469.7545	937.4945	937.4869	8.18	0	24	0.097	1	1037
	R.GRLDSELR.N		2		473.2619	944.5092	944.5039	5.64	1	32	0.038	1	1065
	K.FASFIDKVR.F		4		541.8071	1081.5996	1081.5920	6.99	1	54	0.00012	1	2302
	R.LRSEIDNLK.K	U	1		544.3016	1086.5887	1086.6033	-13.40	1	7	14	2	2390
	K.AQYEEIANR.S	U	5		547.2704	1092.5263	1092.5199	5.86	0	41	0.0035	1	2477
	R.KLLEGEECR.L		3		567.2889	1132.5633	1132.5546	7.68	1	13	2.4	1	3126
	R.EYQEL->M<-NVK.L		1	Oxidation (M)	585.2825	1168.5505	1168.5434	6.09	0	17	0.6	1	3636
	R->.<-QSSVSFRSGGSR.G		1	Gln->pyro-Glu (N-term Q)	619.3000	1236.5854	1236.5847	0.56	1	0	25	6	4532
	R.NMQDLVEDFK.N		1		619.7932	1237.5719	1237.5649	5.65	0	(6)	6.7	2	4541
	R.TEAESWYQTK.Y	U	2		621.7907	1241.5669	1241.5564	8.42	0	43	0.0011	1	4603
	R.N->M<-QDLVEDFK.N		2	Oxidation (M)	627.7912	1253.5678	1253.5598	6.42	0	37	0.005	1	4737
	K.LALDIEIATYR.K		2		639.3636	1276.7126	1276.7027	7.80	0	1	30	2	5206
	R.TTAENEFVMLK.K	U	1		641.8278	1281.6410	1281.6275	10.5	0	(0)	35	10	5285
	R.TTAENEFV->M<-LK.K	U	3	Oxidation (M)	649.8236	1297.6327	1297.6224	7.92	0	49	0.00047	1	5545
	R.SLDLDSIIAEVK.A		10		651.8662	1301.7179	1301.7078	7.72	0	76	1e-006	1	5618
	K.NKYEDEINKR.T		6		436.8926	1307.6559	1307.6469	6.87	2	(45)	0.0015	1	5718
	K.NKYEDEINKR.T		7		654.8354	1307.6562	1307.6469	7.11	2	52	0.00031	1	5719
	R.TTAENEFV->M<-LKK.D	U	4	Oxidation (M)	713.8687	1425.7229	1425.7173	3.87	1	39	0.0049	1	7385
	K.VDAL->M<-DEINF->M<-K.M	U	4	2 Oxidation (M)	729.3415	1456.6685	1456.6578	7.38	0	46	0.00062	1	7985
	R.SRTEAESWYQTK.Y	U	3		743.3561	1484.6976	1484.6895	5.43	1	35	0.0081	1	8384
	K.VLDTKWTLLQEQGTR.T	U	3		894.4793	1786.9441	1786.9577	-7.66	1	4	19	1	12156
	R->.<-QNLEPLFEQYINNLR.R		3	Gln->pyro-Glu (N-term Q)	937.4880	1872.9615	1872.9370	13.1	0	(35)	0.017	1	12971
	R.QNLEPLFEQYINNLR.R		2		945.9957	1889.9769	1889.9635	7.09	0	66	1.1e-005	1	13113
	R.QNLEPLFEQYINNLR.R		1		631.0002	1889.9789	1889.9635	8.14	0	(23)	0.23	1	13115
	R->.<-QLDGILGERGRLDSELR.N	U	1	Gln->pyro-Glu (N-term Q)	955.4955	1908.9765	1909.0017	-13.20	2	1	37	4	13291
	R.LDSELRN->M<-QDLVEDFK.N		1	Oxidation (M)	984.4830	1966.9514	1966.9306	10.6	1	0	32	5	13750
	R->.<-QNLEPLFEQYINNLRR.Q		1	Gln->pyro-Glu (N-term Q)	1015.5356	2029.0567	2029.0381	9.19	1	(10)	4.1	1	14220
	R.QNLEPLFEQYINNLRR.Q		1		1024.0472	2046.0799	2046.0646	7.48	1	(9)	4.7	1	14316
	R.QNLEPLFEQYINNLRR.Q		1		683.0345	2046.0818	2046.0646	8.41	1	11	3	1	14317
tr|A0A3Q2HXD5|A0A3Q2HXD5_HORSE	VIM	Vimentin OS=Equus caballus OX=9796 GN=VIM PE=3 SV=1	56959	662	57(26)	26(16)	1.75	52%	A0A3Q2HXD5_uniprot
	Peptide	Unique	Matches	Modification	Observed	Mr(expt)	Mr(calc)	ppm	Miss	Score	Expect	Rank	Query
	R.FANYIDK.V	U	1		435.7251	869.4356	869.4283	8.38	0	11	2.7	1	583
	R.DNLAEDI->M<-R.L	U	3	Oxidation (M)	546.7562	1091.4978	1091.4917	5.56	0	23	0.13	1	2469
	K.FADLSEAANR.N	U	2		547.2704	1092.5263	1092.5200	5.85	0	45	0.0012	1	2478
	K.VELQELNDR.F		2		558.2930	1114.5714	1114.5618	8.58	0	24	0.17	1	2830
	R.EYQDLLNVK.M		4		561.3001	1120.5857	1120.5764	8.26	0	31	0.038	1	2920
	R.FANYIDKVR.F	U	1		563.3079	1124.6013	1124.5978	3.08	1	9	4.2	2	3005
	R.LGDLYEEE->M<-R.E	U	1	Oxidation (M)	635.7881	1269.5616	1269.5547	5.47	0	16	0.32	1	5046
	R.EEAESTLQSFR.Q	U	5		648.8120	1295.6095	1295.5993	7.82	0	52	0.00015	1	5525
	K.NLQEAEEWYK.S		2		655.3106	1308.6065	1308.5986	6.08	0	45	0.00083	1	5741
	K.VESLQEEIAFLK.K	U	1		703.3739	1404.7332	1404.7500	-11.94	0	3	25	4	7023
	R->.<-QVQSLTCEVDALK.G	U	1	Gln->pyro-Glu (N-term Q)	737.3730	1472.7314	1472.7181	9.04	0	(14)	1.8	1	8230
	R.TYSLGSALRPSSSR.T	U	1		494.5989	1480.7749	1480.7634	7.78	0	3	22	2	8341
	R.TLYSSSPSGVYATR.S	U	2		744.8745	1487.7343	1487.7256	5.87	0	64	1.5e-005	1	8435
	R.QVQSLTCEVDALK.G	U	1		745.8846	1489.7547	1489.7446	6.77	0	42	0.0039	1	8448
	R.KVESLQEEIAFLK.K	U	1		767.4350	1532.8554	1532.8450	6.84	1	99	3.2e-009	1	8945
	K.ILLAELEQLKGQGK.S	U	3		770.4641	1538.9135	1538.9032	6.76	1	65	2.7e-006	1	9052
	R.ISLPLPNFSSLNLR.E	U	1		785.9567	1569.8989	1569.8878	7.05	0	43	0.001	1	9486
	R.TNEKVELQELNDR.F		2		794.4077	1586.8009	1586.7900	6.86	1	50	0.00067	1	9732
	R.TNEKVELQELNDR.F		2		529.9422	1586.8048	1586.7900	9.32	1	(21)	0.52	1	9735
	R.KVESLQEEIAFLKK.L	U	2		554.6581	1660.9526	1660.9399	7.63	2	49	0.0002	1	10680
	R.ETNLESLPLVDTHSK.R	U	2		841.9399	1681.8653	1681.8523	7.77	0	41	0.0029	1	10904
	R.VEVERDNLAEDIMR.L	U	1		844.9277	1687.8409	1687.8199	12.4	1	(5)	13	3	10983
	R.VEVERDNLAEDI->M<-R.L	U	2	Oxidation (M)	852.9207	1703.8269	1703.8148	7.08	1	12	2.8	1	11182
	R.DGQVINETSQHHDDLE.-	U	1		918.9096	1835.8047	1835.7922	6.79	0	43	0.0007	1	12621
	R.ETNLESLPLVDTHSKR.T	U	2		919.9921	1837.9697	1837.9534	8.89	1	22	0.29	1	12656
	R->.<-QVDQLTNDKARVEVER.D	U	1	Gln->pyro-Glu (N-term Q)	941.9766	1881.9387	1881.9545	-8.38	2	1	34	7	13055
	R.LLQDSVDFSLADAINTEFK.N	U	2		1063.5375	2125.0604	2125.0579	1.18	0	56	0.00013	1	14823
	R.LLQDSVDFSLADAINTEFK.N	U	1		709.3670	2125.0792	2125.0579	10.0	0	(8)	7.7	1	14824
	R.E->M<-EENFAVEAANYQDTIGR.L	U	4	Oxidation (M)	1101.9916	2201.9686	2201.9535	6.87	0	89	1.8e-008	1	15325
	R->.<-QVQSLTCEVDALKGTNESLER.Q	U	1	Gln->pyro-Glu (N-term Q)	1180.5798	2359.1451	2359.1326	5.32	1	(21)	0.31	1	16189
	R.QVQSLTCEVDALKGTNESLER.Q	U	1		1189.0936	2376.1727	2376.1591	5.73	1	52	0.00028	1	16254
	R.QVQSLTCEVDALKGTNESLER.Q	U	1		793.0668	2376.1785	2376.1591	8.16	1	(35)	0.016	1	16255
tr|A0A3Q2LCW0|A0A3Q2LCW0_HORSE	KRT85	Keratin, type II cuticular Hb5 OS=Equus caballus OX=9796 GN=KRT85 PE=3 SV=1	60203	584	56(27)	20(8)	0.61	32%	A0A3Q2LCW0_uniprot
	Peptide	Unique	Matches	Modification	Observed	Mr(expt)	Mr(calc)	ppm	Miss	Score	Expect	Rank	Query
	-.->M<-SSKSIR.K		1	Oxidation (M)	412.7223	823.4300	823.4222	9.55	1	6	7.1	3	353
	K.FASFIDK.V		2		414.2217	826.4289	826.4225	7.70	0	49	0.00039	1	381
	R.SLYNLGGSK.R		2		469.7545	937.4945	937.4869	8.18	0	24	0.097	1	1037
	K.QD->M<-ARLLK.E		2	Oxidation (M)	495.7707	989.5268	989.5328	-6.07	1	5	21	5	1471
	R.SGFSSISVSR.S		1		513.7676	1025.5207	1025.5142	6.39	0	21	0.29	1	1820
	K.FASFIDKVR.F		4		541.8071	1081.5996	1081.5920	6.99	1	54	0.00012	1	2302
	K.AQYEEIAQR.S		9		554.2787	1106.5429	1106.5356	6.64	0	42	0.0035	1	2677
	R.KLLEGEECR.L		3		567.2889	1132.5633	1132.5546	7.68	1	13	2.4	1	3126
	K.YEELQVTAGR.H		4		583.3008	1164.5870	1164.5775	8.18	0	51	0.00035	1	3543
	K.EYQEL->M<-NVK.L		1	Oxidation (M)	585.2825	1168.5505	1168.5434	6.09	0	17	0.6	1	3636
	K.WTLLQEQGTK.T		1		602.3280	1202.6414	1202.6295	9.91	0	39	0.0066	1	4170
	K.LAGLEDALQKAK.Q		1		628.8696	1255.7247	1255.7136	8.88	1	4	13	7	4809
	R.SLDLDSIIAEVK.A		10		651.8662	1301.7179	1301.7078	7.72	0	76	1e-006	1	5618
	R.TAAENEFVTLKK.D		1		450.9166	1349.7281	1349.7191	6.67	1	(20)	0.37	1	6328
	R.TAAENEFVTLKK.D		1		675.8742	1349.7339	1349.7191	11.0	1	53	0.00018	1	6329
	K.VDSLTDEINFLR.A		1		711.3677	1420.7208	1420.7198	0.71	0	7	8.9	5	7304
	K.QEISEINR->M<-IQR.L		1	Oxidation (M)	766.8855	1531.7564	1531.7776	-13.83	1	3	24	3	8918
	R->.<-QNLEPLFEQYINNLR.R		3	Gln->pyro-Glu (N-term Q)	937.4880	1872.9615	1872.9370	13.1	0	(35)	0.017	1	12971
	R.QNLEPLFEQYINNLR.R		2		945.9957	1889.9769	1889.9635	7.09	0	66	1.1e-005	1	13113
	R.QNLEPLFEQYINNLR.R		1		631.0002	1889.9789	1889.9635	8.14	0	(23)	0.23	1	13115
	R.LDSELRG->M<-QDLVEDFK.N		1	Oxidation (M)	955.9539	1909.8933	1909.9091	-8.30	1	2	22	5	13296
	R->.<-QNLEPLFEQYINNLRR.Q		1	Gln->pyro-Glu (N-term Q)	1015.5356	2029.0567	2029.0381	9.19	1	(10)	4.1	1	14220
	R.QNLEPLFEQYINNLRR.Q		1		1024.0472	2046.0799	2046.0646	7.48	1	(9)	4.7	1	14316
	R.QNLEPLFEQYINNLRR.Q		1		683.0345	2046.0818	2046.0646	8.41	1	11	3	1	14317
	K.QD->M<-ARLLKEYQEL->M<-NVK.L		1	2 Oxidation (M)	1071.0269	2140.0392	2140.0656	-12.36	2	0	38	7	14917
tr|A0A3Q2HC97|A0A3Q2HC97_HORSE	NLRP3	NLR family pyrin domain containing 3 OS=Equus caballus OX=9796 GN=NLRP3 PE=3 SV=1	114135	550	56(22)	28(15)	0.66	29%	A0A3Q2HC97_uniprot
	Peptide	Unique	Matches	Modification	Observed	Mr(expt)	Mr(calc)	ppm	Miss	Score	Expect	Rank	Query
	R.ADASAFLR.M	U	4		425.7252	849.4358	849.4344	1.55	0	33	0.026	1	529
	K.IEISLSTR.M	U	3		459.7700	917.5254	917.5182	7.91	0	19	0.41	1	946
	R.LGESVNLNK.R	U	1		487.2735	972.5324	972.5240	8.64	0	16	1.5	1	1344
	R.EQELLAIGR.T	U	1		514.7933	1027.5721	1027.5662	5.77	0	43	0.0017	1	1840
	R.GDILLSSLIR.K	U	2		543.8338	1085.6530	1085.6444	7.93	0	45	0.00068	1	2372
	K.ILFEESDLR.K	U	1		561.3002	1120.5858	1120.5764	8.36	0	18	0.72	2	2921
	R.LGESVNLNKR.Y	U	1		565.3238	1128.6330	1128.6251	7.03	1	44	0.0016	1	3045
	R.LGESVNLNKR.Y	U	1		377.2188	1128.6345	1128.6251	8.35	1	(3)	23	5	3046
	K.LQHLLDRPR.H	U	1		574.3427	1146.6707	1146.6622	7.49	0	29	0.031	1	3354
	R.HVEILGFSEAK.R	U	3		615.3338	1228.6530	1228.6452	6.41	0	61	4.1e-005	1	4364
	R.DVSVLLENYGK.F	U	3		618.8323	1235.6501	1235.6398	8.39	0	34	0.017	1	4510
	K.ILFEESDLRK.H	U	4		625.3483	1248.6821	1248.6714	8.60	1	38	0.0051	1	4681
	R.CVPSDATYSPR.L	U	2		626.7855	1251.5564	1251.5554	0.78	0	32	0.0095	1	4709
	K.AKLEEPEWDR.S	U	2		636.8183	1271.6220	1271.6146	5.87	1	33	0.015	1	5100
	R.FDYLFYIHCR.E	U	1		717.3415	1432.6684	1432.6598	6.03	0	16	0.81	1	7507
	R.YLEDLEDADLKK.F	U	4		726.3729	1450.7312	1450.7191	8.32	1	6	13	6	7898
	R.NARLGESVNLNKR.Y	U	1		735.9157	1469.8167	1469.8062	7.16	2	5	11	6	8195
	R.GLCSLAADGIWNQK.I	U	2		766.8851	1531.7557	1531.7453	6.79	0	33	0.025	1	8917
	R.LGESVNLNKRYTR.L	U	1		775.4342	1548.8538	1548.8372	10.7	2	1	26	5	9175
	K.YFSDEQQAHEAFR.L	U	4		814.3663	1626.7181	1626.7063	7.28	0	85	2.9e-008	1	10226
	R.ADASAFLR->M<-NLFQK.E	U	1	Oxidation (M)	814.4233	1626.8321	1626.8188	8.20	1	3	23	6	10231
	K.AWA->M<-AVWIFAAINR.R	U	1	Oxidation (M)	818.4312	1634.8477	1634.8391	5.27	0	0	51	7	10348
	K.EEEEEEEEEEDGVR.H	U	1		868.8395	1735.6644	1735.6544	5.78	0	9	0.13	1	11562
	K.VLCD->M<-LQHPGCNIQR.L	U	1	Oxidation (M)	928.9360	1855.8574	1855.8492	4.44	0	4	9.8	3	12800
	K.LVELDLSHNALGDFGIR.L	U	1		623.6712	1867.9918	1867.9792	6.73	0	(55)	0.00011	1	12917
	K.LVELDLSHNALGDFGIR.L	U	1		935.0032	1867.9918	1867.9792	6.74	0	101	3e-009	1	12918
	R.LLPEASLLITTRPVALEK.L	U	1		655.4014	1963.1825	1963.1717	5.47	0	(16)	0.087	1	13706
	R.LLPEASLLITTRPVALEK.L	U	2		982.5985	1963.1825	1963.1717	5.47	0	76	9.2e-008	1	13707
	R.LYLGENALGDSGVGILCEK.A	U	1		1004.5143	2007.0140	2006.9983	7.84	0	84	1.6e-007	1	14042
	R.SLGDLIVSCCPDPKPPIGK.I	U	2		1027.0353	2052.0560	2052.0384	8.59	0	20	0.48	1	14340
	R.LLYNSPKEEEEEEEEEEDGVR.H	U	1		1276.5726	2551.1307	2551.1085	8.71	1	(22)	0.075	1	16930
	R.LLYNSPKEEEEEEEEEEDGVR.H	U	1		851.3843	2551.1312	2551.1085	8.90	1	22	0.064	1	16931
tr|A0A5F5PXA0|A0A5F5PXA0_HORSE	KRT15	Keratin 15 OS=Equus caballus OX=9796 GN=KRT15 PE=3 SV=1	50857	493	51(33)	12(8)	0.65	24%	A0A5F5PXA0_uniprot
	Peptide	Unique	Matches	Modification	Observed	Mr(expt)	Mr(calc)	ppm	Miss	Score	Expect	Rank	Query
	R.LAADDFR.T		16		404.2065	806.3985	806.3923	7.78	0	55	0.00012	1	263
	R.LASYLDK.V		1		405.2261	808.4377	808.4330	5.79	0	43	0.0015	1	269
	R.VLDELTLAR.T		4		515.3052	1028.5959	1028.5866	9.07	0	47	0.00087	1	1858
	K.YETELNLR.L		4		519.2708	1036.5269	1036.5189	7.77	0	2	28	9	1921
	R.LASYLDKVR.A		6		532.8126	1063.6106	1063.6026	7.52	1	64	9.1e-006	1	2235
	K.VTMQNLNDR.L		5		545.7732	1089.5319	1089.5237	7.59	0	41	0.0037	1	2439
	K.VT->M<-QNLNDR.L		1	Oxidation (M)	553.7697	1105.5249	1105.5186	5.67	0	(11)	3.1	2	2643
	R.LEQEIATYR.S		4		561.7983	1121.5821	1121.5717	9.34	0	56	0.00012	1	2943
	R.TKYETELNLR.L		2		633.8414	1265.6682	1265.6615	5.26	1	43	0.002	1	4994
	R.TKYETELNLR.L		1		422.8969	1265.6690	1265.6615	5.90	1	(8)	6	2	4995
	K.TRLEQEIATYR.S		4		690.3729	1378.7312	1378.7204	7.78	1	49	0.00043	1	6615
	R.LAGIGTGEASLGGGSGGKVR.I		1		872.4628	1742.9111	1742.9275	-9.42	1	1	35	5	11657
	R.CEMEAQNQEYKTLLDIK.T		1		1056.9944	2111.9742	2111.9867	-5.91	1	0	23	4	14712
	K.EFSSQLAGQVNVE->M<-DAAPGVDLTR.V		1	Oxidation (M)	850.7521	2549.2344	2549.2068	10.8	0	0	32	2	16923
tr|A0A3Q2L5E0|A0A3Q2L5E0_HORSE		IF rod domain-containing protein OS=Equus caballus OX=9796 PE=3 SV=2	43011	458	43(27)	11(6)	0.68	24%	A0A3Q2L5E0_uniprot
	Peptide	Unique	Matches	Modification	Observed	Mr(expt)	Mr(calc)	ppm	Miss	Score	Expect	Rank	Query
	R.LAADDFR.T		16		404.2065	806.3985	806.3923	7.78	0	55	0.00012	1	263
	R.LASYLDK.V		1		405.2261	808.4377	808.4330	5.79	0	43	0.0015	1	269
	K.IRDWYLK.Q		1		497.2746	992.5346	992.5443	-9.81	1	1	33	10	1539
	K.VLDELTLAR.T		4		515.3052	1028.5959	1028.5866	9.07	0	47	0.00087	1	1858
	R.LASYLDKVR.A		6		532.8126	1063.6106	1063.6026	7.52	1	64	9.1e-006	1	2235
	R.LEQEIATYR.S		4		561.7983	1121.5821	1121.5717	9.34	0	56	0.00012	1	2943
	K.TRLEQEIATYR.S		4		690.3729	1378.7312	1378.7204	7.78	1	49	0.00043	1	6615
	R.APSIHGGSGGRGVSVSSAR.F	U	1		869.9428	1737.8709	1737.8871	-9.27	1	1	38	9	11581
	R.KDAEAWFTTKTEELNR.E		1		969.9838	1937.9531	1937.9483	2.49	2	7	8.7	1	13497
	R.TDLE->M<-QIEGLKEELAYLK.K		1	Oxidation (M)	713.7082	2138.1027	2138.0816	9.87	1	4	18	1	14887
	R.TDLE->M<-QIEGLKEELAYLKK.N		1	Oxidation (M)	1134.0859	2266.1573	2266.1766	-8.50	2	(1)	35	2	15719
	R.TDLE->M<-QIEGLKEELAYLKK.N		2	Oxidation (M)	756.3940	2266.1601	2266.1766	-7.27	2	(14)	1.6	1	15720
	R.TDLE->M<-QIEGLKEELAYLKK.N		1	Oxidation (M)	567.5561	2266.1953	2266.1766	8.24	2	24	0.12	1	15722
tr|A0A1K0FUE2|A0A1K0FUE2_HORSE	GLNA1	Globin A1 OS=Equus caballus OX=9796 GN=GLNA1 PE=3 SV=1	16186	356	27(13)	10(6)	3.57	76%	A0A1K0FUE2_uniprot
	Peptide	Unique	Matches	Modification	Observed	Mr(expt)	Mr(calc)	ppm	Miss	Score	Expect	Rank	Query
	K.AAVLALWDK.V		1		493.7888	985.5631	985.5596	3.49	0	16	1.4	1	1417
	K.LHVDPENFR.L		5		563.7891	1125.5637	1125.5567	6.21	0	27	0.069	1	3009
	K.LHVDPENFR.L		1		376.1955	1125.5647	1125.5567	7.08	0	(2)	24	3	3011
	K.VVAGVANALAHK.Y		2		575.3440	1148.6734	1148.6666	5.96	0	56	3.3e-005	1	3381
	R.LLGNVLVVVLAR.H		1		633.4249	1264.8352	1264.8231	9.56	0	48	2.1e-005	1	4985
	R.LLVVYPWTQR.F		7		637.8713	1273.7280	1273.7183	7.63	0	42	0.0016	1	5160
	K.VNEEEVGGEALGR.L		2		679.8359	1357.6572	1357.6474	7.26	0	52	0.00019	1	6462
	K.DFTPELQASYQK.V		2		713.8527	1425.6908	1425.6776	9.24	0	24	0.15	1	7382
	K.VLHSFGEGVHHLDNLK.G		1		601.3206	1800.9400	1800.9271	7.17	0	1	42	8	12284
	R.FFDSFGDLSNPGAV->M<-GNPK.V		2	Oxidation (M)	1008.4684	2014.9223	2014.9095	6.37	0	66	6.8e-006	1	14099
	R.FFDSFGDLSNPGAV->M<-GNPK.V		1	Oxidation (M)	672.6489	2014.9250	2014.9095	7.67	0	(4)	12	1	14101
	K.AAVLALWDKVNEEEVGGEALGR.L		1		1163.6143	2325.2140	2325.1964	7.54	1	102	2.4e-009	1	16018
	K.AAVLALWDKVNEEEVGGEALGR.L		1		776.0787	2325.2144	2325.1964	7.72	1	(78)	6e-007	1	16019
tr|F6Q5L6|F6Q5L6_HORSE	P2RX7	P2X purinoceptor OS=Equus caballus OX=9796 GN=P2RX7 PE=3 SV=2	70391	285	27(12)	13(7)	0.38	29%	F6Q5L6_uniprot
	Peptide	Unique	Matches	Modification	Observed	Mr(expt)	Mr(calc)	ppm	Miss	Score	Expect	Rank	Query
	R.RTLCSSDR.G	U	1		497.7386	993.4626	993.4662	-3.57	1	3	15	6	1551
	R.KEPLISSVHTK.V	U	2		619.8516	1237.6886	1237.7030	-11.67	1	4	14	5	4546
	K.TQNPQCPIFR.L	U	2		630.8168	1259.6191	1259.6081	8.74	0	33	0.019	1	4861
	K.YVSFVDESHIR.M	U	4		676.3418	1350.6690	1350.6568	9.06	0	64	2e-005	1	6352
	K.CESIVEPKPTLK.Y	U	1		700.8827	1399.7508	1399.7381	9.11	0	4	23	3	6948
	K.TASESSYPGYNFR.Y	U	2		739.8357	1477.6568	1477.6474	6.41	0	39	0.0023	1	8304
	R.EFPRSEGQYSGFK.S	U	1		766.3548	1530.6950	1530.7103	-9.96	1	1	15	6	8894
	K.VPRPS->M<-DFTDLSR.L	U	2	Oxidation (M)	768.8832	1535.7519	1535.7402	7.61	0	(12)	2.5	1	8976
	K.VPRPS->M<-DFTDLSR.L	U	2	Oxidation (M)	512.9266	1535.7579	1535.7402	11.5	0	18	0.63	1	8978
	K.NNIDFPGHNYTTR.N	U	4		774.8675	1547.7204	1547.7117	5.64	0	40	0.0036	1	9149
	R.NFLPGLNITCTFHK.T	U	1		831.4339	1660.8532	1660.8396	8.25	0	13	2.2	1	10678
	K.TEGQEQGLCPEYPTR.R	U	2		882.9023	1763.7900	1763.7785	6.55	0	62	1.1e-005	1	11909
	R.EPLLVLDADSTNSQLR.H	U	2		885.9734	1769.9322	1769.9159	9.21	0	49	0.00062	1	12011
	R.LPLSLQDPHVTPGQPEDIQLLSEEVTPR.H	U	1		1036.8862	3107.6369	3107.6139	7.39	0	82	1.4e-007	1	18459
tr|A0A3Q2H839|A0A3Q2H839_HORSE		Ig-like domain-containing protein OS=Equus caballus OX=9796 PE=4 SV=1	11634	251	5(4)	1(1)	0.30	12%	A0A3Q2H839_uniprot
	Peptide	Unique	Matches	Modification	Observed	Mr(expt)	Mr(calc)	ppm	Miss	Score	Expect	Rank	Query
	R.FSGSGSGTDFTLK.I	U	5		652.3178	1302.6211	1302.6092	9.09	0	90	3.2e-008	1	5634
tr|F7BAY6|F7BAY6_HORSE	ALB	Albumin OS=Equus caballus OX=9796 GN=ALB PE=4 SV=2	69809	191	40(10)	18(6)	0.38	32%	F7BAY6_uniprot
	Peptide	Unique	Matches	Modification	Observed	Mr(expt)	Mr(calc)	ppm	Miss	Score	Expect	Rank	Query
	K.IVTDLTK.V		3		395.2426	788.4706	788.4644	7.91	0	25	0.059	1	163
	K.LCTVATLR.A		4		467.2663	932.5181	932.5113	7.26	0	14	1.5	1	985
	K.QSALAELVK.H		1		479.7868	957.5590	957.5495	9.94	0	7	8.4	8	1204
	R.AVKAWSVAR.L		2		494.2830	986.5514	986.5661	-14.90	1	7	14	3	1435
	K.AWSVARLSQK.F		2		573.3244	1144.6342	1144.6353	-0.89	1	6	14	5	3323
	K.LVNEVTEFAK.K		4		575.3154	1148.6162	1148.6077	7.37	0	51	0.00034	1	3370
	R.LSSAYSRGVLR.R	U	2		604.8386	1207.6627	1207.6673	-3.82	1	2	21	3	4245
	R.TLGKVGSRCCK.L		1		633.3274	1264.6402	1264.6380	1.75	2	0	46	9	4967
	R.IAKTYEATLEK.C		1		633.8591	1265.7037	1265.6867	13.5	1	0	22	5	4997
	R.RHPDYSVSLLLR.I		2		485.9445	1454.8116	1454.7994	8.43	1	38	0.0052	1	7963
	K.APQVSTPTLVEIGR.T		2		734.4173	1466.8200	1466.8093	7.33	0	45	0.00083	1	8162
	K.VGSRCCKLPESER.L		1		789.3817	1576.7489	1576.7450	2.47	2	0	32	9	9577
	K.KAPQVSTPTLVEIGR.T		2		532.6469	1594.9189	1594.9043	9.19	1	50	0.00013	1	9832
	K.KAPQVSTPTLVEIGR.T		2		798.4668	1594.9190	1594.9043	9.28	1	(34)	0.0045	1	9833
	R.LPCSENHLALALNR.L		1		804.4274	1606.8403	1606.8249	9.58	0	52	0.0003	1	9980
	R.RPCFSALELDEGYVPK.E		1		627.6490	1879.9251	1879.9138	6.02	0	30	0.051	1	13027
	R.RPCFSALELDEGYVPK.E		6		940.9725	1879.9305	1879.9138	8.88	0	(16)	1.5	1	13033
	K.SEIAHRFNDLGEKHFK.G		1		964.4799	1926.9453	1926.9700	-12.83	2	1	35	5	13423
	K.TVLGNFSAFVAKCCGAEDK.E		1		1037.4769	2072.9393	2072.9660	-12.86	1	0	18	9	14451
	R.RHPYFYGPELLFHAEEYK.A		1		574.7898	2295.1301	2295.1113	8.19	1	8	6.3	1	15845
tr|A0A3Q2HCA6|A0A3Q2HCA6_HORSE	HSPA8	Heat shock cognate 71 kDa protein OS=Equus caballus OX=9796 GN=HSPA8 PE=3 SV=1	72181	186	23(10)	16(5)	0.25	28%	A0A3Q2HCA6_uniprot
	Peptide	Unique	Matches	Modification	Observed	Mr(expt)	Mr(calc)	ppm	Miss	Score	Expect	Rank	Query
	R.AVRRLR.T		1		385.7627	769.5108	769.5035	9.49	2	4	5.2	10	115
	K.ALRDAKLDK.S		1		515.3048	1028.5951	1028.5978	-2.66	2	2	29	7	1857
	K.LLQDFFNGK.E		1		541.2911	1080.5676	1080.5604	6.68	0	2	23	9	2287
	K.FELTGIPPAPR.G	U	1		599.3411	1196.6677	1196.6554	10.3	0	2	22	3	4053
	K.DAGTIAGLNVLR.I	U	3		600.3456	1198.6767	1198.6670	8.13	0	47	0.00089	1	4083
	K.VEIIANDQGNR.T		1		614.8214	1227.6283	1227.6207	6.13	0	36	0.011	1	4359
	K.->M<-KEIAEAYLGK.T	U	1	Oxidation (M)	634.8367	1267.6589	1267.6482	8.46	1	8	7	4	5017
	-.MKVPERWATMSK.G	U	1		732.3846	1462.7546	1462.7424	8.31	2	1	37	10	8077
	R.ARFEELNADLFR.G		1		740.8857	1479.7569	1479.7470	6.71	1	5	14	1	8331
	K.SQIHDIVLVGGSTR.I	U	1		494.6123	1480.8152	1480.7998	10.4	0	19	0.44	1	8343
	R.TTPSYVAFTDTER.L		3		744.3602	1486.7059	1486.6940	8.01	0	61	2.4e-005	1	8412
	K.SFYPEEVSSMVLTK.M	U	1		808.8925	1615.7705	1615.7804	-6.10	0	7	6	1	10084
	R.IINEPTAAAIAYGLDK.K		3		830.4579	1658.9013	1658.8879	8.11	0	54	0.0002	1	10661
	R.IINEPTAAAIAYGLDKK.V		2		894.5032	1786.9919	1786.9828	5.07	1	32	0.016	1	12162
	K.TVTNAVVTVPAYFNDSQR.Q	U	1		991.5118	1981.0090	1980.9905	9.33	0	24	0.2	1	13866
	K.HWPFMVVNDAGRPKVQVEYK.G	U	1		800.7366	2399.1881	2399.2209	-13.67	1	1	37	2	16388
tr|F7D2I6|F7D2I6_HORSE	PRMT5	Protein arginine N-methyltransferase 5 OS=Equus caballus OX=9796 GN=PRMT5 PE=3 SV=1	73337	185	24(9)	14(7)	0.42	26%	F7D2I6_uniprot
	Peptide	Unique	Matches	Modification	Observed	Mr(expt)	Mr(calc)	ppm	Miss	Score	Expect	Rank	Query
	K.KGFPVLSK.M	U	1		438.2740	874.5335	874.5276	6.69	1	0	17	9	652
	R.ACREKDR.D	U	1		467.7302	933.4459	933.4450	0.93	2	5	14	4	1003
	R.VPLVAPEDLR.D	U	2		554.8261	1107.6375	1107.6288	7.90	0	23	0.11	1	2705
	K.LSPWIRPDSK.V	U	4		599.8373	1197.6600	1197.6506	7.86	0	32	0.027	1	4065
	K.YSQYQQAIYK.C	U	4		646.3240	1290.6334	1290.6244	6.95	0	57	7.7e-005	1	5447
	K.AAILPTSIFLTNK.K	U	1		694.9159	1387.8172	1387.8075	7.02	0	55	5.1e-005	1	6782
	M.AAMAVGAAGGSRVSSGR.D	U	1		752.8791	1503.7437	1503.7576	-9.21	1	0	43	4	8691
	K.AAILPTSIFLTNKK.G	U	1		506.3135	1515.9187	1515.9024	10.7	1	24	0.025	1	8761
	-.->M<-AA->M<-AVGAAGGSRVSSGR.D	U	1	2 Oxidation (M)	834.4061	1666.7977	1666.7879	5.87	1	1	29	2	10719
	K.QGFDFLC->M<-PVFHPR.F	U	1	Oxidation (M)	883.9172	1765.8198	1765.8069	7.31	0	64	9.2e-006	1	11968
	K.QGFDFLC->M<-PVFHPR.F	U	1	Oxidation (M)	589.6141	1765.8204	1765.8069	7.64	0	(33)	0.012	1	11969
	R.EKDRDPEAQFE->M<-PYVVR.L	U	2	Oxidation (M)	532.0104	2124.0127	2123.9946	8.51	2	9	4.9	1	14799
	K.DDGVSIPGEYTSFLAPISSSK.L	U	1		1085.5393	2169.0641	2169.0477	7.53	0	39	0.0053	1	15116
	K.VWYEWAVTAPVCSAIHNPTGR.S	U	1		805.4002	2413.1788	2413.1637	6.24	0	54	0.0002	1	16449
	K.DTNVQVL->M<-VLGAGRGPLVNASLRAAK.Q	U	2	Oxidation (M)	667.3692	2665.4477	2665.4697	-8.27	2	1	16	1	17352
tr|F7DW69|F7DW69_HORSE	HSPA1A	Heat shock 70kDa protein 1A OS=Equus caballus OX=9796 GN=HSPA1A PE=3 SV=2	70398	179	20(8)	12(5)	0.31	24%	F7DW69_uniprot
	Peptide	Unique	Matches	Modification	Observed	Mr(expt)	Mr(calc)	ppm	Miss	Score	Expect	Rank	Query
	R.AVRRLR.T		1		385.7627	769.5108	769.5035	9.49	2	4	5.2	10	115
	K.ALRDAKLDK.A		1		515.3048	1028.5951	1028.5978	-2.66	2	2	29	7	1857
	K.LLQDFFNGR.D		2		555.2941	1108.5737	1108.5665	6.46	0	50	0.00041	1	2732
	K.DAGVIAGLNVLR.I		1		599.3558	1196.6970	1196.6877	7.75	0	27	0.061	1	4056
	K.VEIIANDQGNR.T		1		614.8214	1227.6283	1227.6207	6.13	0	36	0.011	1	4359
	K.AQIHDLVLVGGSTR.I	U	2		733.4158	1464.8171	1464.8049	8.34	0	40	0.0022	1	8122
	R.TTPSYVAFTDTER.L		3		744.3602	1486.7059	1486.6940	8.01	0	61	2.4e-005	1	8412
	R.ARFEELCSDLFR.S	U	1		771.8769	1541.7393	1541.7296	6.29	1	1	28	6	9072
	K.AFYPEEISS->M<-VLTK.M		2	Oxidation (M)	815.9102	1629.8059	1629.7960	6.07	0	8	7.6	1	10268
	K.NQVALNPQNTVFDAK.R	U	2		829.9377	1657.8608	1657.8424	11.1	0	28	0.074	1	10651
	R.IINEPTAAAIAYGLDR.T	U	1		563.3090	1686.9052	1686.8940	6.63	0	(12)	2.9	1	10971
	R.IINEPTAAAIAYGLDR.T	U	2		844.4609	1686.9072	1686.8940	7.80	0	58	7.3e-005	1	10972
	K->.<-QTQIFTTYSDNQPGVLIQVYEGERA->M<-TR.D		1	Gln->pyro-Glu (N-term Q); Oxidation (M)	1082.1870	3243.5392	3243.5507	-3.53	1	1	20	1	18710
tr|F6VE37|F6VE37_HORSE	LOC100068926	Hemoglobin subunit epsilon OS=Equus caballus OX=9796 GN=LOC100068926 PE=3 SV=2	16168	171	24(9)	8(5)	2.12	57%	F6VE37_uniprot
	Peptide	Unique	Matches	Modification	Observed	Mr(expt)	Mr(calc)	ppm	Miss	Score	Expect	Rank	Query
	K.VLTSFGDAVK.N	U	1		518.7919	1035.5692	1035.5601	8.80	0	32	0.02	1	1918
	K.LHVDPENFR.L		5		563.7891	1125.5637	1125.5567	6.21	0	27	0.069	1	3009
	K.LHVDPENFR.L		1		376.1955	1125.5647	1125.5567	7.08	0	(2)	24	3	3011
	K.VVAGVANALAHK.Y		2		575.3440	1148.6734	1148.6666	5.96	0	56	3.3e-005	1	3381
	K.KVLTSFGDAVK.N	U	3		582.8383	1163.6621	1163.6550	6.07	1	49	0.00029	1	3533
	R.LLGNVLVVVLAR.H		1		633.4249	1264.8352	1264.8231	9.56	0	48	2.1e-005	1	4985
	R.LLVVYPWTQR.F		7		637.8713	1273.7280	1273.7183	7.63	0	42	0.0016	1	5160
	K.DFTPELQASYQK.V		2		713.8527	1425.6908	1425.6776	9.24	0	24	0.15	1	7382
	R.FFDNFGNLSSSSAIMGNPK.V	U	2		1016.9761	2031.9376	2031.9360	0.77	0	3	15	8	14240
tr|A0A3Q2HLJ4|A0A3Q2HLJ4_HORSE	TUBB	Tubulin beta chain OS=Equus caballus OX=9796 GN=TUBB PE=3 SV=1	55232	156	20(6)	11(6)	0.41	29%	A0A3Q2HLJ4_uniprot
	Peptide	Unique	Matches	Modification	Observed	Mr(expt)	Mr(calc)	ppm	Miss	Score	Expect	Rank	Query
	R.FPGQLNADLR.K		5		565.8057	1129.5968	1129.5880	7.76	0	28	0.1	1	3062
	K.LAVNMVPFPR.L		2		572.3267	1142.6388	1142.6270	10.3	0	16	1.3	1	3303
	R.YLTVAAVFRGR.M		1		626.8583	1251.7021	1251.7088	-5.32	1	3	15	2	4723
	R.ISVYYNEATGGK.Y	U	1		651.3269	1300.6392	1300.6299	7.18	0	31	0.029	1	5593
	R.I->M<-NTFSVVPSPK.V		1	Oxidation (M)	668.3589	1334.7032	1334.6904	9.59	0	47	0.001	1	6136
	R.AILVDLEPGT->M<-DSVR.S		4	Oxidation (M)	816.4252	1630.8359	1630.8236	7.53	0	33	0.028	1	10289
	R.ALTVPELTQQVFDAK.N		1		830.4567	1658.8988	1658.8879	6.54	0	31	0.039	1	10658
	K.NSSYFVEWIPNNVK.T		2		848.9263	1695.8381	1695.8257	7.34	0	22	0.28	1	11088
	K.->M<-AVTFIGNSTAIQELFK.R		1	Oxidation (M)	943.4977	1884.9809	1884.9655	8.17	0	58	7.3e-005	1	13078
	K.GHYTEGAELVDSVLDVVRK.E		1		696.3674	2086.0805	2086.0695	5.26	1	65	1.2e-005	1	14568
	K.NMMAACDPRHGRYLTVAAVFR.G		1		812.7321	2435.1744	2435.1773	-1.20	2	2	23	3	16525
tr|A0A3Q2HLD5|A0A3Q2HLD5_HORSE	NEK7	NIMA related kinase 7 OS=Equus caballus OX=9796 GN=NEK7 PE=3 SV=2	48251	150	23(10)	11(7)	0.59	26%	A0A3Q2HLD5_uniprot
	Peptide	Unique	Matches	Modification	Observed	Mr(expt)	Mr(calc)	ppm	Miss	Score	Expect	Rank	Query
	K.LGDLGLGR.F		2		400.7380	799.4615	799.4552	7.84	0	43	0.0022	1	225
	R.AGRIGRVGR.M	U	1		471.2964	940.5782	940.5679	11.0	2	8	3	2	1045
	R.GQFSEVYR.A	U	1		493.2442	984.4738	984.4665	7.41	0	37	0.0051	1	1399
	R.->M<-ERAGRAGR.G	U	1	Oxidation (M)	510.2656	1018.5167	1018.5090	7.55	2	1	39	3	1724
	K.VQIFDL->M<-DAK.A	U	2	Oxidation (M)	598.3097	1194.6048	1194.5955	7.84	0	35	0.012	1	4011
	K.KVQIFDL->M<-DAK.A	U	2	Oxidation (M)	662.3607	1322.7069	1322.6904	12.5	1	6	9.1	4	6020
	K.KIGRGQFSEVYR.A	U	1		720.3826	1438.7506	1438.7681	-12.16	2	1	29	6	7655
	R.AACLLDGVPVALKK.V	U	1		485.6212	1453.8416	1453.8327	6.17	1	(11)	1.5	1	7944
	R.AACLLDGVPVALKK.V	U	2		727.9291	1453.8437	1453.8327	7.62	1	46	0.00047	1	7945
	R.DIKPANVFITATGVVK.L	U	1		836.9917	1671.9688	1671.9560	7.71	0	38	0.0022	1	10781
	R.DIKPANVFITATGVVK.L	U	1		558.3317	1671.9732	1671.9560	10.3	0	(7)	2.6	1	10782
	K.ALRPD->M<-GYNTLANFR.I	U	3	Oxidation (M)	877.9424	1753.8703	1753.8570	7.62	0	(12)	2.8	1	11764
	K.ALRPD->M<-GYNTLANFR.I	U	2	Oxidation (M)	585.6321	1753.8746	1753.8570	10.1	0	36	0.011	1	11767
	K.KIEQCDYPPLPSDHYSEELR.Q	U	3		826.0590	2475.1552	2475.1376	7.12	1	30	0.032	1	16666
tr|F6SAV5|F6SAV5_HORSE	TUBA1A	Tubulin alpha chain OS=Equus caballus OX=9796 GN=TUBA1A PE=3 SV=2	50804	146	22(4)	10(3)	0.55	30%	F6SAV5_uniprot
	Peptide	Unique	Matches	Modification	Observed	Mr(expt)	Mr(calc)	ppm	Miss	Score	Expect	Rank	Query
	R.LSVDYGKK.S		2		455.2518	908.4890	908.4967	-8.44	1	2	21	3	818
	K.DVNAAIATIK.T		1		508.2968	1014.5791	1014.5709	8.07	0	10	5.5	2	1669
	R->.<-QLFHPEQLITGK.E		2	Gln->pyro-Glu (N-term Q)	697.3865	1392.7584	1392.7402	13.1	0	(17)	0.69	1	6870
	R.QLFHPEQLITGK.E		1		470.9333	1409.7780	1409.7667	7.99	0	(4)	13	2	7118
	R.QLFHPEQLITGK.E		1		705.8967	1409.7788	1409.7667	8.58	0	27	0.069	1	7119
	R.SIQFVDWCPTGFK.V	U	1		792.8841	1583.7536	1583.7443	5.90	0	37	0.0065	1	9667
	R.AVFVDLEPTVIDEVR.T		1		851.4624	1700.9102	1700.8985	6.90	0	70	4.6e-006	1	11153
	R.NLDIERPTYTNLNR.L		1		859.9514	1717.8881	1717.8747	7.82	0	16	1.3	1	11399
	R.IHFPLATYAPVISAEK.A		2		586.3300	1755.9681	1755.9559	6.90	0	(35)	0.0091	1	11805
	R.IHFPLATYAPVISAEK.A		2		878.9918	1755.9690	1755.9559	7.42	0	71	2.5e-006	1	11806
	K.VGINYQPPTVVPGGDLAK.V		4		913.0017	1823.9889	1823.9782	5.87	0	24	0.16	1	12526
	R->.<-QLFHPEQLITGKEDAANNYAR.G		1	Gln->pyro-Glu (N-term Q)	800.0725	2397.1955	2397.1713	10.1	1	25	0.14	1	16373
	R.QLFHPEQLITGKEDAANNYAR.G		2		805.7465	2414.2176	2414.1978	8.17	1	(23)	0.23	1	16450
	K.AYHEQLSVAEITNACFEPANQMVK.C		1		917.4407	2749.3004	2749.2840	5.97	0	7	7.1	1	17688
sp|A2Q0Z0|EF1A1_HORSE	EEF1A1	Elongation factor 1-alpha 1 OS=Equus caballus OX=9796 GN=EEF1A1 PE=2 SV=1	50435	141	15(4)	8(3)	0.21	20%	A2Q0Z0_uniprot
	Peptide	Unique	Matches	Modification	Observed	Mr(expt)	Mr(calc)	ppm	Miss	Score	Expect	Rank	Query
	K.QLIVGVNK.M		1		435.7763	869.5380	869.5334	5.25	0	24	0.079	1	598
	R.LPLQDVYK.I		1		488.2835	974.5525	974.5437	9.09	0	11	3.2	1	1360
	K.AVDKKAAGAGK.V		3		508.2969	1014.5792	1014.5822	-2.92	2	6	15	8	1670
	K.IGGIGTVPVGR.V		2		513.3129	1024.6113	1024.6030	8.16	0	62	9.4e-006	1	1817
	K.EAAE->M<-GKGSFK.Y		2	Oxidation (M)	585.7805	1169.5464	1169.5387	6.60	1	10	2.4	3	3649
	R.EHALLAYTLGVK.Q		2		657.8804	1313.7462	1313.7343	9.04	0	17	0.73	1	5823
	K.YYVTIIDAPGHR.D		2		702.8731	1403.7315	1403.7197	8.41	0	62	3e-005	1	6995
	R.VETGVLKPG->M<-VVTFAPVNVTTEVK.S	U	2	Oxidation (M)	844.4723	2530.3950	2530.3717	9.22	0	47	0.00052	1	16858
tr|F7DK40|F7DK40_HORSE	OASL	2'-5'-oligoadenylate synthetase-like OS=Equus caballus OX=9796 GN=OASL PE=3 SV=1	60063	123	15(2)	11(2)	0.11	26%	F7DK40_uniprot
	Peptide	Unique	Matches	Modification	Observed	Mr(expt)	Mr(calc)	ppm	Miss	Score	Expect	Rank	Query
	R.TLEQFLR.E		1		453.7588	905.5031	905.4971	6.66	0	14	1.4	1	813
	R.LSFQEPDGKR.Q		1		588.8080	1175.6015	1175.5935	6.85	1	7	11	1	3756
	M.ALTPELYDTPASR.L		2		717.3705	1432.7265	1432.7198	4.70	0	6	15	6	7512
	K->.<-QQIEDKQGLP->M<-R.Q		1	Gln->pyro-Glu (N-term Q); Oxidation (M)	721.3626	1440.7107	1440.7031	5.25	1	7	8.1	2	7711
	K.KLWSCQDLLDLR.L		1		773.9022	1545.7898	1545.7973	-4.89	1	4	18	9	9118
	R.LDSFVAQWLQPSR.E		1		773.9088	1545.8031	1545.7940	5.88	0	66	1.2e-005	1	9120
	-.->M<-ALTPELYDTPASR.L		1	Oxidation (M)	790.8892	1579.7638	1579.7552	5.43	0	1	27	3	9609
	K->.<-QGLPMRQQQLEFR.G		3	Gln->pyro-Glu (N-term Q)	807.4029	1612.7912	1612.8144	-14.36	1	4	18	3	10023
	K.YYTFQNPIIENFVR.K	U	2		902.4623	1802.9101	1802.8992	6.09	0	81	4.9e-007	1	12305
	R.TLEQFLREQHFHGQR.G		1		642.6554	1924.9444	1924.9656	-11.04	1	2	24	3	13401
	K.ALRPSGPNSRPHPEVYESLIEANGYPGNFSPSFSELQR.N		1		1050.7755	4199.0729	4199.0460	6.41	0	1	18	1	19322
tr|F6XUJ2|F6XUJ2_HORSE	ATP5F1A	ATP synthase subunit alpha OS=Equus caballus OX=9796 GN=ATP5F1A PE=3 SV=2	59784	104	11(3)	7(1)	0.05	15%	F6XUJ2_uniprot
	Peptide	Unique	Matches	Modification	Observed	Mr(expt)	Mr(calc)	ppm	Miss	Score	Expect	Rank	Query
	R.ELIIGDR.Q	U	1		408.2383	814.4621	814.4548	8.86	0	18	0.99	1	299
	K.AVDSLVPIGR.G	U	2		513.8012	1025.5879	1025.5869	0.90	0	4	13	1	1824
	R.Q->M<-SLLLRRPPGR.E		1	Oxidation (M)	480.6122	1438.8148	1438.8191	-2.96	1	2	16	3	7664
	K.KLYCIYVAIGQK.R	U	1		728.4086	1454.8027	1454.7955	4.93	1	3	17	3	7961
	R.EAYPGDVFYLHSR.L		4		777.3785	1552.7425	1552.7310	7.40	0	56	8.1e-005	1	9231
	K.QVAGT->M<-KLELAQYR.E		1	Oxidation (M)	812.4194	1622.8242	1622.8450	-12.83	1	4	16	3	10180
	R.LQKTGTAEMSSILEER.I	U	1		896.9546	1791.8946	1791.9036	-5.02	1	5	14	7	12197
tr|A0A3Q2H875|A0A3Q2H875_HORSE	HBA	Hemoglobin subunit alpha OS=Equus caballus OX=9796 GN=HBA PE=3 SV=1	15277	104	15(7)	5(4)	1.23	44%	A0A3Q2H875_uniprot
	Peptide	Unique	Matches	Modification	Observed	Mr(expt)	Mr(calc)	ppm	Miss	Score	Expect	Rank	Query
	R.VDPVNFK.L	U	2		409.7274	817.4403	817.4334	8.41	0	35	0.023	1	333
	R.->M<-FLGFPTTK.T	U	5	Oxidation (M)	529.2781	1056.5416	1056.5314	9.64	0	44	0.0014	1	2107
	K.LRVDPVNFK.L	U	1		363.2163	1086.6272	1086.6186	7.93	1	(10)	3.9	1	2392
	K.LRVDPVNFK.L	U	3		544.3210	1086.6274	1086.6186	8.13	1	28	0.065	1	2393
	K.TYFPHFDLSHGSAQVK.A	U	2		917.4576	1832.9007	1832.8846	8.80	0	31	0.036	1	12588
	K.VGDALTLAVGHLDDLPGALSNLSDLHAHK.L	U	1		983.8603	2948.5590	2948.5356	7.96	0	59	4.6e-005	1	18135
	K.VGDALTLAVGHLDDLPGALSNLSDLHAHK.L	U	1		738.1480	2948.5629	2948.5356	9.28	0	(17)	0.74	1	18136
tr|F6YG82|F6YG82_HORSE	HSPA5	78 kDa glucose-regulated protein OS=Equus caballus OX=9796 GN=HSPA5 PE=3 SV=3	72296	93	10(4)	7(2)	0.14	16%	F6YG82_uniprot
	Peptide	Unique	Matches	Modification	Observed	Mr(expt)	Mr(calc)	ppm	Miss	Score	Expect	Rank	Query
	R.VEIIANDQGNR.I		1		614.8214	1227.6283	1227.6207	6.13	0	36	0.011	1	4359
	K.AKRALSSQHQAR.I	U	1		676.8726	1351.7306	1351.7432	-9.37	2	5	13	3	6364
	R.ITPSYVAFTPEGER.L	U	2		783.9010	1565.7874	1565.7726	9.50	0	28	0.07	1	9400
	R.QATKDAGTIAGLNVMR.I	U	1		823.4344	1644.8543	1644.8617	-4.48	1	0	45	4	10485
	R.IINEPTAAAIAYGLDK.R		3		830.4579	1658.9013	1658.8879	8.11	0	54	0.0002	1	10661
	K.KTKPYIQVDIGGGQTK.T	U	1		866.9763	1731.9380	1731.9519	-8.06	1	2	28	1	11530
	K.LYGSAGPPPTGDEEAADKDEL.-	U	1		1066.5018	2130.9891	2130.9593	14.0	1	0	29	6	14858
tr|A0A5F5Q281|A0A5F5Q281_HORSE	COL1A1	Collagen type I alpha 1 chain OS=Equus caballus OX=9796 GN=COL1A1 PE=4 SV=1	146131	91	24(3)	12(2)	0.05	13%	A0A5F5Q281_uniprot
	Peptide	Unique	Matches	Modification	Observed	Mr(expt)	Mr(calc)	ppm	Miss	Score	Expect	Rank	Query
	R.GVVGLPGQR.G	U	2		441.7638	881.5131	881.5083	5.41	0	18	0.24	1	703
	R.GAAGLPGPKGDR.G	U	2		548.2950	1094.5755	1094.5833	-7.06	1	0	31	9	2521
	R.GVPGPPGAVGPAGK.D	U	1		580.8328	1159.6511	1159.6350	13.9	0	12	3	1	3468
	K.ALLLQGSNEIEIR.A	U	1		485.9445	1454.8116	1454.8093	1.64	0	3	16	10	7963
	R.GEAGPAGPAGPIGPVGAR.G	U	4		765.9091	1529.8037	1529.7950	5.65	0	58	7.8e-005	1	8885
	K.GANGAPGIAGAPGFPGAR.G	U	1		769.3895	1536.7645	1536.7797	-9.90	0	2	28	5	9009
	K.DGEAGAQGPPGPAGPAGER.G	U	1		845.8974	1689.7802	1689.7707	5.66	0	2	16	1	11004
	K.GARGSAGPPGATGFPGAAGR.V	U	1		856.4236	1710.8327	1710.8550	-13.02	1	1	38	4	11296
	K.SGDRGEAGPAGPAGPIGPVGAR.G	U	4		973.5002	1944.9859	1944.9766	4.80	1	(17)	0.88	1	13566
	K.SGDRGEAGPAGPAGPIGPVGAR.G	U	2		649.3369	1944.9887	1944.9766	6.24	1	46	0.0011	1	13570
	K.SHDGGRYYRADDANVVR.D	U	2		975.9634	1949.9123	1949.9092	1.59	2	3	17	5	13593
	K.GSPGADGPAGAPGTPGPQGIAGQR.G	U	2		1037.0155	2072.0164	2072.0036	6.22	0	21	0.29	1	14446
	K.GDAGPAGPKGEPGSPGENGAPGQ->M<-GPRGLPGER.G	U	1	Oxidation (M)	1024.1454	3069.4143	3069.4323	-5.84	2	0	21	2	18376
tr|A0A3Q2LPE6|A0A3Q2LPE6_HORSE	ANXA2	Annexin OS=Equus caballus OX=9796 GN=ANXA2 PE=3 SV=2	44835	91	7(2)	6(2)	0.15	20%	A0A3Q2LPE6_uniprot
	Peptide	Unique	Matches	Modification	Observed	Mr(expt)	Mr(calc)	ppm	Miss	Score	Expect	Rank	Query
	K.RKGTDVPK.W		2		450.7690	899.5234	899.5189	5.06	2	10	4.1	9	761
	R.TNQELQEINR.V	U	1		622.8196	1243.6247	1243.6156	7.30	0	28	0.065	1	4628
	K.GVDEVTIVNILTNR.S		1		771.9347	1541.8548	1541.8413	8.76	0	59	4.6e-005	1	9077
	K.SALSGHLETVILGLLK.T		1		826.0009	1649.9873	1649.9716	9.52	0	55	1.3e-005	1	10544
	K.TPAQYDASELKAS->M<-K.G		1	Oxidation (M)	828.4089	1654.8032	1654.7872	9.66	1	7	7.3	1	10605
	K.DIVSDTSGDFRKLMVALAK.G		1		689.3753	2065.1041	2065.0878	7.91	2	1	25	4	14417
tr|A0A3Q2I854|A0A3Q2I854_HORSE		IF rod domain-containing protein OS=Equus caballus OX=9796 PE=3 SV=2	37437	91	13(6)	4(1)	0.09	11%	A0A3Q2I854_uniprot
	Peptide	Unique	Matches	Modification	Observed	Mr(expt)	Mr(calc)	ppm	Miss	Score	Expect	Rank	Query
	-.MTLDDFR.M	U	1		449.2137	896.4128	896.4062	7.37	0	(19)	0.23	1	738
	-.->M<-TLDDFR.M	U	9	Oxidation (M)	457.2113	912.4080	912.4011	7.59	0	53	4.9e-005	1	876
	R.QAVDADINGLR.G	U	1		586.3009	1170.5872	1170.5993	-10.29	0	3	20	3	3672
	R.MKFEMEQSLR.Q	U	1		649.8236	1297.6327	1297.6158	13.0	1	4	13	3	5545
	R.SQE->M<-ELNNEVSQLR.H	U	1	Oxidation (M)	846.8968	1691.7791	1691.7784	0.43	0	2	15	4	11026
tr|A0A5F5Q220|A0A5F5Q220_HORSE	JUP	Junction plakoglobin OS=Equus caballus OX=9796 GN=JUP PE=3 SV=1	105292	85	10(2)	7(1)	0.06	12%	A0A5F5Q220_uniprot
	Peptide	Unique	Matches	Modification	Observed	Mr(expt)	Mr(calc)	ppm	Miss	Score	Expect	Rank	Query
	K.LLNDEDPVVVTK.A	U	1		671.3711	1340.7276	1340.7188	6.62	0	1	26	6	6211
	R.RALMGSPQLVAAVVR.T	U	3		784.4494	1566.8842	1566.9028	-11.84	1	4	9.4	1	9434
	R.EFGGIRPTGGEQ->M<-ER.R	U	1	Oxidation (M)	840.3951	1678.7757	1678.7733	1.44	0	1	25	9	10871
	-.MGQSGEAACEPVLAGGR.L	U	1		845.3903	1688.7660	1688.7610	2.92	0	3	9.6	4	10991
	K.TLVTQNSGVEALIHAILR.A	U	1		968.0626	1934.1106	1934.0949	8.10	0	(37)	0.0034	1	13473
	K.TLVTQNSGVEALIHAILR.A	U	1		645.7119	1934.1139	1934.0949	9.83	0	72	8.8e-007	1	13474
	-.->M<-GQSGEAACEPVLAGGRLPQGR.S	U	1	Oxidation (M)	1129.0446	2256.0746	2256.0739	0.28	1	7	6.5	1	15672
	R.AQFAARAGSQPGPTPTQPGQAPHAAATMDVMNLIEQPIK.V	U	1		667.1813	3997.0444	3996.9938	12.7	1	0	17	9	19279
tr|A0A3Q2HD17|A0A3Q2HD17_HORSE	DBN1	Drebrin 1 OS=Equus caballus OX=9796 GN=DBN1 PE=4 SV=1	76270	69	1(1)	1(1)	0.04	4%	A0A3Q2HD17_uniprot
	Peptide	Unique	Matches	Modification	Observed	Mr(expt)	Mr(calc)	ppm	Miss	Score	Expect	Rank	Query
	K.VAEFFQGVDVIVNASSVEDIDAGAIGQR.L	U	1		969.4977	2905.4714	2905.4458	8.81	0	69	5.2e-006	1	18040
tr|F7AUY9|F7AUY9_HORSE	RPS27A	40S ribosomal protein S27a OS=Equus caballus OX=9796 GN=RPS27A PE=3 SV=2	18296	68	5(2)	4(1)	0.18	35%	F7AUY9_uniprot
	Peptide	Unique	Matches	Modification	Observed	Mr(expt)	Mr(calc)	ppm	Miss	Score	Expect	Rank	Query
	K.VDENGKISRLR.R	U	1		643.8553	1285.6960	1285.7102	-11.04	2	8	9.4	6	5377
	K.LAVLKYYKVDENGK.I	U	1		820.4510	1638.8874	1638.8981	-6.49	2	1	25	7	10400
	K.TITLEVEPSDTIENVK.A		2		894.4721	1786.9297	1786.9200	5.40	0	51	0.00044	1	12154
	K.EGIPPDQQRLIFAGKQLEDGR.T		1		789.7411	2366.2016	2366.2342	-13.78	2	0	42	6	16212
tr|F7BFT1|F7BFT1_HORSE	PRDX2	Peroxiredoxin 2 OS=Equus caballus OX=9796 GN=PRDX2 PE=3 SV=1	22145	68	5(3)	3(3)	0.52	14%	F7BFT1_uniprot
	Peptide	Unique	Matches	Modification	Observed	Mr(expt)	Mr(calc)	ppm	Miss	Score	Expect	Rank	Query
	R.QITVNDLPVGR.S	U	3		606.3456	1210.6766	1210.6670	7.94	0	31	0.027	1	4281
	K.EGGLGPLNIPLLADVTR.S	U	1		867.9966	1733.9786	1733.9676	6.36	0	52	0.0001	1	11547
	R.KEGGLGPLNIPLLADVTR.S	U	1		621.6998	1862.0775	1862.0625	8.03	1	35	0.0031	1	12857
tr|K9KFE3|K9KFE3_HORSE		60S ribosomal protein L6 OS=Equus caballus OX=9796 PE=2 SV=1	33987	66	7(1)	5(1)	0.10	17%	K9KFE3_uniprot
	Peptide	Unique	Matches	Modification	Observed	Mr(expt)	Mr(calc)	ppm	Miss	Score	Expect	Rank	Query
	K.AEKPGTKEK.K	U	2		494.2819	986.5493	986.5396	9.79	1	4	20	5	1434
	K.AVDSQILPKIK.A	U	2		606.3638	1210.7131	1210.7285	-12.71	1	12	1.4	1	4283
	-.MAGEKAEKPGTKEK.K	U	1		752.3978	1502.7811	1502.7762	3.25	2	5	18	1	8674
	R.ASITPGTILIILTGR.H	U	1		763.4753	1524.9361	1524.9239	8.01	0	66	6.8e-007	1	8811
	K.->M<-PRYYPTEDVPR.K	U	1	Oxidation (M)	770.3633	1538.7120	1538.7188	-4.38	1	2	21	5	9035
tr|A0A3Q2HY70|A0A3Q2HY70_HORSE	FMR1	Synaptic functional regulator FMR1 OS=Equus caballus OX=9796 GN=FMR1 PE=3 SV=1	69260	58	11(1)	10(1)	0.05	20%	A0A3Q2HY70_uniprot
	Peptide	Unique	Matches	Modification	Observed	Mr(expt)	Mr(calc)	ppm	Miss	Score	Expect	Rank	Query
	R.G->M<-VPFVFVGTK.D	U	1	Oxidation (M)	599.3251	1196.6357	1196.6264	7.78	0	10	3.9	2	4046
	K.IKLDVPEDLR.Q		1		399.8937	1196.6592	1196.6765	-14.42	1	(3)	19	3	4048
	K.IKLDVPEDLR.Q		1		599.3517	1196.6888	1196.6765	10.3	1	10	3.5	3	4054
	K->.<-QLESSRQLASR.F		1	Gln->pyro-Glu (N-term Q)	629.3283	1256.6419	1256.6473	-4.25	1	0	37	9	4818
	K.RAHMLID->M<-HFR.S		1	Oxidation (M)	721.8580	1441.7014	1441.7071	-3.95	1	9	5	1	7720
	K.TLQNTSSEGNRLR.T		1		738.3809	1474.7473	1474.7488	-1.02	1	8	7.4	1	8260
	R.SFLEFAEDVIQVPR.N		1		825.4388	1648.8631	1648.8461	10.3	0	58	8e-005	1	10532
	K.NGKLIQEIVDKSGVVR.V		1		878.0086	1754.0027	1754.0050	-1.34	2	0	16	3	11776
	K.RAHMLID->M<-HFRSLR.T		1	Oxidation (M)	899.9739	1797.9332	1797.9243	4.97	2	2	30	5	12250
	K.GYVTDDGQGMGRGSRPYR.N	U	1		657.9699	1970.8879	1970.9017	-7.01	1	0	17	4	13787
	R.EDLMGLAIGTHGANIQQAR.K		1		998.0115	1994.0085	1994.0003	4.11	0	2	27	4	13945
tr|F7CJ82|F7CJ82_HORSE	ARG1	Arginase OS=Equus caballus OX=9796 GN=ARG1 PE=3 SV=2	37575	57	2(1)	2(1)	0.09	12%	F7CJ82_uniprot
	Peptide	Unique	Matches	Modification	Observed	Mr(expt)	Mr(calc)	ppm	Miss	Score	Expect	Rank	Query
	K.TGLLSGLDI->M<-EVNPSLGK.T	U	1	Oxidation (M)	930.5010	1858.9874	1858.9710	8.82	0	57	6.5e-005	1	12843
	K.YFSMTEVDKLGIGKVMEEALSYLVGR.K	U	1		979.1687	2934.4843	2934.4871	-0.96	2	1	27	1	18102
tr|F7C883|F7C883_HORSE	YBX1	Y-box binding protein 1 OS=Equus caballus OX=9796 GN=YBX1 PE=4 SV=3	35903	57	8(2)	6(1)	0.09	30%	F7C883_uniprot
	Peptide	Unique	Matches	Modification	Observed	Mr(expt)	Mr(calc)	ppm	Miss	Score	Expect	Rank	Query
	R.RRFPPYY->M<-R.R	U	1	Oxidation (M)	651.3412	1300.6679	1300.6499	13.9	2	1	37	9	5601
	K.GAEAANVTGPGGVPVQGSK.Y		3		848.4430	1694.8715	1694.8588	7.53	0	42	0.0027	1	11078
	R.RRPENPKPQDGKETK.A	U	1		890.4692	1778.9239	1778.9387	-8.31	2	2	29	2	12084
	K.ENQGDETQGQQPPQRRYR.R	U	1		1094.0029	2185.9913	2186.0213	-13.71	2	0	22	4	15229
	R.EDGNEEDKENQGDETQGQQPPQR.R	U	1		876.7109	2627.1110	2627.0968	5.42	1	8	1	1	17221
	R.RPQYSNPPVQGEV->M<-EGADNQGAGEQGRPVR.Q	U	1	Oxidation (M)	810.6414	3238.5366	3238.5174	5.93	0	12	1.9	1	18696
tr|A0A3Q2HKM4|A0A3Q2HKM4_HORSE	PABPC1	Polyadenylate-binding protein OS=Equus caballus OX=9796 GN=PABPC1 PE=3 SV=1	70854	53	14(2)	9(1)	0.05	18%	A0A3Q2HKM4_uniprot
	Peptide	Unique	Matches	Modification	Observed	Mr(expt)	Mr(calc)	ppm	Miss	Score	Expect	Rank	Query
	R.YQGVNLYVK.N	U	1		542.2997	1082.5849	1082.5760	8.21	0	8	5.2	1	2318
	K.EFSPFGTITSAK.V	U	1		642.8328	1283.6511	1283.6398	8.82	0	7	7.5	2	5341
	R.TVPQYKYAAGVR.N	U	1		676.8726	1351.7306	1351.7248	4.25	1	4	19	4	6364
	K.AVDE->M<-NGKELNGK.Q	U	1	Oxidation (M)	710.8459	1419.6772	1419.6664	7.65	1	7	7	2	7278
	K.FEQMKQDRITR.Y	U	4		726.3720	1450.7295	1450.7351	-3.86	2	4	19	7	7895
	R.IVATKPLYVALAQR.K	U	1		771.9802	1541.9459	1541.9293	10.7	0	13	0.21	1	9080
	K.GYGFVHFETQEAAER.A	U	2		870.9025	1739.7904	1739.7903	0.03	0	4	9.1	3	11599
	R.SKGFGFVCFSSPEEATK.A		1		939.4535	1876.8925	1876.8666	13.8	1	2	17	2	13001
	R.SLGYAYVNFQQPADAER.A		2		964.9664	1927.9182	1927.9064	6.11	0	44	0.0015	1	13430
tr|F6TQZ8|F6TQZ8_HORSE	SLC25A4	ADP/ATP translocase OS=Equus caballus OX=9796 GN=SLC25A4 PE=3 SV=2	39998	52	43(1)	6(1)	0.08	18%	F6TQZ8_uniprot
	Peptide	Unique	Matches	Modification	Observed	Mr(expt)	Mr(calc)	ppm	Miss	Score	Expect	Rank	Query
	R.VAQGRRR.G	U	37		421.7616	841.5086	841.4995	10.9	2	14	1.3	2	446
	K.IFKSDGIR.G	U	1		468.2661	934.5175	934.5236	-6.48	1	2	24	9	1020
	R.RRGGGAWAR.A	U	1		493.7794	985.5443	985.5318	12.7	2	5	18	4	1413
	R.YFPTQALNFAFK.D		1		723.8789	1445.7431	1445.7343	6.10	0	52	0.00033	1	7789
	R.KGADIMYTGTVDCWR.K	U	2		886.9061	1771.7977	1771.8022	-2.53	1	5	6.1	1	12023
	R.RAPGPPPLARPCAGDIR.R	U	1		900.9892	1799.9638	1799.9577	3.42	1	4	18	2	12274
tr|F7BZ50|F7BZ50_HORSE	FXR2	FMR1 autosomal homolog 2 OS=Equus caballus OX=9796 GN=FXR2 PE=3 SV=2	74518	51	10(1)	10(1)	0.04	21%	F7BZ50_uniprot
	Peptide	Unique	Matches	Modification	Observed	Mr(expt)	Mr(calc)	ppm	Miss	Score	Expect	Rank	Query
	R.TYGGSYGGRGR.G	U	1		565.7789	1129.5432	1129.5265	14.8	1	3	15	8	3055
	K.NGKVIQEIVDK.S		1		621.8602	1241.7059	1241.6979	6.42	1	5	11	3	4609
	R.VEGDNDKKNPR.E	U	1		636.3182	1270.6219	1270.6266	-3.64	2	19	0.45	1	5067
	R.LRPVNPNPLATK.G	U	1		660.3982	1318.7819	1318.7721	7.47	0	6	2.3	1	5941
	K.REEPNRAGPGDR.D	U	1		677.3265	1352.6384	1352.6545	-11.89	2	0	37	7	6374
	R.EEG->M<-VPFIFVGTR.E	U	1	Oxidation (M)	749.3747	1496.7348	1496.7334	0.98	0	6	9.1	5	8579
	R.SYLEFSEDSVQVPR.N	U	1		828.4000	1654.7855	1654.7839	0.98	0	51	0.00026	1	10601
	K.AGYTTDESSSSSLHTTR.T	U	1		900.4097	1798.8049	1798.7970	4.42	0	1	14	2	12259
	R.EDLMGLAIGTHGANIQQAR.K		1		998.0115	1994.0085	1994.0003	4.11	0	2	27	4	13945
	R.TDGSISGDRQPVTVADYISRAESQSR.Q	U	1		932.4569	2794.3487	2794.3482	0.20	2	1	27	3	17788
tr|A0A1K0FUK6|A0A1K0FUK6_HORSE	GLNB2	Globin B2 OS=Equus caballus OX=9796 GN=GLNB2 PE=3 SV=1	16477	44	9(2)	2(1)	0.21	12%	A0A1K0FUK6_uniprot
	Peptide	Unique	Matches	Modification	Observed	Mr(expt)	Mr(calc)	ppm	Miss	Score	Expect	Rank	Query
	K.LHVDPENFR.L		5		563.7891	1125.5637	1125.5567	6.21	0	27	0.069	1	3009
	K.LHVDPENFR.L		1		376.1955	1125.5647	1125.5567	7.08	0	(2)	24	3	3011
	R.LLIVYPWTQR.F		3		644.8790	1287.7435	1287.7339	7.44	0	37	0.0042	1	5407
tr|A0A3Q2HWP9|A0A3Q2HWP9_HORSE	VCP	15S Mg(2+)-ATPase p97 subunit OS=Equus caballus OX=9796 GN=VCP PE=3 SV=1	91923	43	7(1)	5(1)	0.04	7%	A0A3Q2HWP9_uniprot
	Peptide	Unique	Matches	Modification	Observed	Mr(expt)	Mr(calc)	ppm	Miss	Score	Expect	Rank	Query
	R.KAFEEAEK.N	U	1		476.2390	950.4635	950.4709	-7.79	1	0	33	3	1137
	K.GDIFLVRGG->M<-R.A	U	2	Oxidation (M)	618.8211	1235.6277	1235.6445	-13.61	1	7	10	5	4506
	K.ARGGNIGDGGGAADR.V	U	1		672.3305	1342.6465	1342.6338	9.44	1	5	11	1	6229
	R.KYE->M<-FAQTLQQSR.G	U	1	Oxidation (M)	823.3994	1644.7841	1644.7930	-5.36	1	3	16	3	10475
	R.KYE->M<-FAQTLQQSR.G	U	1	Oxidation (M)	549.2701	1644.7884	1644.7930	-2.77	1	(2)	19	4	10480
	K.NAPAIIFIDELDAIAPK.R	U	1		906.0122	1810.0097	1809.9876	12.2	0	43	0.00099	1	12365
tr|A0A3Q2GT62|A0A3Q2GT62_HORSE	H2AC16	Histone H2A OS=Equus caballus OX=9796 GN=H2AC16 PE=3 SV=2	17402	43	5(2)	3(2)	0.43	22%	A0A3Q2GT62_uniprot
	Peptide	Unique	Matches	Modification	Observed	Mr(expt)	Mr(calc)	ppm	Miss	Score	Expect	Rank	Query
	R.HLQLAIR.N		1		425.7700	849.5254	849.5184	8.15	0	18	0.12	1	541
	R.AGLQFPVGR.V		3		472.7726	943.5306	943.5240	7.05	0	34	0.025	1	1060
	K.VTIAQGGVLPNIQAVLLPK.K	U	1		966.0969	1930.1792	1930.1615	9.14	0	30	0.0011	1	13456
tr|A0A3Q2IBM2|A0A3Q2IBM2_HORSE	ARHGEF17	Rho guanine nucleotide exchange factor 17 OS=Equus caballus OX=9796 GN=ARHGEF17 PE=4 SV=1	216325	42	25(1)	14(1)	0.02	10%	A0A3Q2IBM2_uniprot
	Peptide	Unique	Matches	Modification	Observed	Mr(expt)	Mr(calc)	ppm	Miss	Score	Expect	Rank	Query
	K.LADILSPR.L	U	10		442.7668	883.5191	883.5127	7.30	0	42	0.0013	1	726
	R.TPDEPAPASK.C	U	2		506.7491	1011.4836	1011.4873	-3.62	0	7	6.3	2	1640
	R.LGSSLSDKDCR.S	U	2		619.3000	1236.5854	1236.5768	6.94	1	4	11	3	4532
	K.QVAERINKGVR.S	U	1		635.3752	1268.7358	1268.7313	3.56	2	1	15	7	5039
	R.RLGSSLSDKDCR.S	U	1		697.3558	1392.6971	1392.6779	13.8	2	9	7.3	1	6853
	R.RAEPEEPSPARGR.A	U	1		726.3723	1450.7301	1450.7276	1.67	2	6	12	3	7896
	R.ASCRPAATVPGQPSR.R	U	1		777.8887	1553.7629	1553.7733	-6.66	0	3	18	5	9260
	R.GELAGPGFEGPGGEPIR.E	U	1		820.4140	1638.8134	1638.8002	8.09	0	2	28	8	10394
	R.SS->M<-SLYTAASVIDTASK.Y	U	1	Oxidation (M)	874.4250	1746.8354	1746.8346	0.49	0	3	32	3	11704
	K.EARPAFLKFLEQS->M<-R.E	U	1	Oxidation (M)	919.9838	1837.9531	1837.9509	1.23	1	6	10	2	12654
	R.SVAC->M<-VDSSLGVWVTLK.G	U	1	Oxidation (M)	934.4687	1866.9228	1866.9220	0.45	0	4	18	2	12898
	R.QPPTPPPRTCFPLAGLR.S	U	1		953.0064	1903.9983	1904.0091	-5.68	1	4	19	9	13250
	R.VLQEIESHIEGMEDLQAPLR.R	U	1		769.7238	2306.1494	2306.1576	-3.55	0	1	33	4	15907
	K.LSESLGFPHQSLDDALRDLSAA->M<-HRDLSEK.Q	U	1	Oxidation (M)	671.7278	3353.6025	3353.6310	-8.49	2	2	17	2	18890
tr|F6Y2Q4|F6Y2Q4_HORSE	CKB	Creatine kinase OS=Equus caballus OX=9796 GN=CKB PE=3 SV=1	42976	41	2(1)	2(1)	0.08	7%	F6Y2Q4_uniprot
	Peptide	Unique	Matches	Modification	Observed	Mr(expt)	Mr(calc)	ppm	Miss	Score	Expect	Rank	Query
	R.VISMQKGGN->M<-K.E	U	1	Oxidation (M)	604.8170	1207.6194	1207.6053	11.6	1	2	31	1	4236
	R.LGFSEVELVQ->M<-VVDGVK.L	U	1	Oxidation (M)	932.9991	1863.9836	1863.9652	9.86	0	41	0.0029	1	12881
tr|F6VFV9|F6VFV9_HORSE	H4C15	Histone H4 OS=Equus caballus OX=9796 GN=H4C15 PE=3 SV=2	11799	40	5(2)	3(1)	0.29	29%	F6VFV9_uniprot
	Peptide	Unique	Matches	Modification	Observed	Mr(expt)	Mr(calc)	ppm	Miss	Score	Expect	Rank	Query
	K.VFLENVIR.D	U	2		495.2960	988.5774	988.5706	6.95	0	21	0.21	1	1467
	R.VGRGLGKGGAK.R	U	1		500.2996	998.5846	998.5985	-13.96	2	3	19	9	1613
	R.DNIQGITKPAIR.R	U	2		663.3846	1324.7547	1324.7463	6.38	0	34	0.01	1	6046
tr|A0A3Q2GYG8|A0A3Q2GYG8_HORSE	CFTR	Cystic fibrosis transmembrane conductance regulator OS=Equus caballus OX=9796 GN=CFTR PE=3 SV=1	165151	38	14(1)	14(1)	0.02	12%	A0A3Q2GYG8_uniprot
	Peptide	Unique	Matches	Modification	Observed	Mr(expt)	Mr(calc)	ppm	Miss	Score	Expect	Rank	Query
	R.AGKINER.L	U	1		394.2290	786.4435	786.4348	11.1	1	4	26	6	145
	K.LFPHRNSSK.H	U	1		543.2894	1084.5642	1084.5778	-12.51	1	1	33	3	2346
	R.IAMFSLIYK.K	U	1		543.3048	1084.5951	1084.5991	-3.68	0	1	30	4	2350
	R.IA->M<-FSLIYKK.T	U	1	Oxidation (M)	615.3503	1228.6861	1228.6889	-2.28	1	5	12	10	4373
	R.RQSVLNL->M<-TR.S	U	1	Oxidation (M)	617.3382	1232.6618	1232.6659	-3.31	1	38	0.0072	1	4442
	K.KDDIWPSGGQ->M<-TVK.D	U	1	Oxidation (M)	789.3752	1576.7358	1576.7556	-12.52	1	4	11	5	9576
	K.ENIIFGVSYDEYR.Y	U	1		802.8735	1603.7325	1603.7518	-12.03	0	4	10	3	9940
	K.TSLLMMI->M<-GELEPSEGK.I	U	1	Oxidation (M)	941.4595	1880.9044	1880.8933	5.88	0	1	31	2	13041
	K.DDIWPSGGQ->M<-TVKDLTAK.Y	U	1	Oxidation (M)	989.4855	1976.9565	1976.9514	2.61	1	1	31	5	13840
	R.K->M<-SLAPQANLTEMDIYSR.R	U	1	Oxidation (M)	1042.5166	2083.0186	2083.0078	5.22	1	3	25	1	14552
	R.RTLKQAFADCTVILSEHR.I	U	1		715.7214	2144.1423	2144.1160	12.2	2	3	16	3	14973
	R.SKIAALQEETEEEVQETRL.-	U	1		1102.0596	2202.1046	2202.1015	1.39	2	1	37	2	15329
	K.ISNGDNSLFFSNFSLLGTPVLK.D	U	1		790.7601	2369.2586	2369.2267	13.4	0	6	7.1	1	16232
	K.->M<-LHSVLQAPMSTLNTLKAGGILNR.F	U	1	Oxidation (M)	1291.2079	2580.4012	2580.3880	5.14	1	7	5.1	1	17058
tr|A0A3Q2I7E3|A0A3Q2I7E3_HORSE	HSP90AB1	Heat shock protein HSP 90-beta OS=Equus caballus OX=9796 GN=HSP90AB1 PE=3 SV=2	81270	38	13(2)	10(2)	0.08	17%	A0A3Q2I7E3_uniprot
	Peptide	Unique	Matches	Modification	Observed	Mr(expt)	Mr(calc)	ppm	Miss	Score	Expect	Rank	Query
	R.IMKAQALR.D		1		465.7757	929.5369	929.5480	-11.95	1	4	19	4	963
	K.ADLINNLGTIAK.S		2		621.8602	1241.7059	1241.6979	6.43	0	36	0.0083	1	4609
	K.FYEAFSKNLK.L	U	1		623.8299	1245.6452	1245.6393	4.74	1	5	21	3	4645
	K.AKFENLCKL->M<-K.E	U	1	Oxidation (M)	699.3618	1396.7091	1396.7206	-8.27	2	1	30	4	6914
	K.EKYIDQEELNK.T		1		704.8489	1407.6832	1407.6881	-3.49	1	0	39	2	7067
	K.LGIHEDSTNRRR.L	U	1		727.3826	1452.7507	1452.7545	-2.64	2	4	18	7	7923
	R.YESLTDPSKLDSGK.E		1		770.3839	1538.7533	1538.7464	4.46	1	8	6.4	1	9036
	R.ELISNASDALDKIR.Y		1		772.9244	1543.8342	1543.8205	8.85	1	30	0.044	1	9109
	K.AQALRDNSTMGY->M<-MAK.K	U	2	Oxidation (M)	902.4081	1802.8016	1802.8113	-5.39	1	8	1.9	1	12291
	R.MIKLGLGEYLCLPECGKGW.-	U	2		1112.5405	2223.0665	2223.0890	-10.13	2	1	29	2	15440
tr|A0A3Q2GZB6|A0A3Q2GZB6_HORSE	CTSZ	Cathepsin X OS=Equus caballus OX=9796 GN=CTSZ PE=3 SV=1	40260	38	12(1)	6(1)	0.08	17%	A0A3Q2GZB6_uniprot
	Peptide	Unique	Matches	Modification	Observed	Mr(expt)	Mr(calc)	ppm	Miss	Score	Expect	Rank	Query
	R.IVTSTYKDGK.A	U	5		556.2964	1110.5782	1110.5921	-12.48	1	20	0.41	1	2770
	R.NVDGINYVSVTR.N	U	1		668.8516	1335.6887	1335.6783	7.79	0	38	0.0072	1	6142
	R.GWMRIVTSTYK.D	U	3		671.3467	1340.6789	1340.6911	-9.07	1	6	11	4	6195
	K.GFFHKWSG->M<-FHFSSGR.C	U	1	Oxidation (M)	965.9467	1929.8788	1929.8733	2.81	1	6	5.3	2	13452
	K.DGKAEPISKMLTEPLHTR.F	U	1		675.0356	2022.0849	2022.0568	13.9	2	1	29	4	14171
	R.FWKGFFHKWSG->M<-FHFSSGR.C	U	1	Oxidation (M)	798.0435	2391.1086	2391.1160	-3.13	2	3	12	2	16356
tr|A0A3Q2HW61|A0A3Q2HW61_HORSE	SPATA1	Spermatogenesis associated 1 OS=Equus caballus OX=9796 GN=SPATA1 PE=4 SV=1	50559	37	7(1)	5(1)	0.07	10%	A0A3Q2HW61_uniprot
	Peptide	Unique	Matches	Modification	Observed	Mr(expt)	Mr(calc)	ppm	Miss	Score	Expect	Rank	Query
	K.LIIDVK.F	U	3		350.7362	699.4579	699.4531	6.87	0	37	0.0075	1	6
	K.KLL->M<-QLEAR.E	U	1	Oxidation (M)	559.3269	1116.6392	1116.6325	6.06	1	6	9.3	2	2871
	K.IIEQ->M<-KQVK.E	U	1	Oxidation (M)	566.8212	1131.6279	1131.6322	-3.75	1	10	3.8	1	3104
	K.MRPKNLANITDSK.N	U	1		744.3932	1486.7718	1486.7926	-13.94	1	8	9.3	1	8417
	K.->M<-KLIIDVKFLE->M<-CLVR.S	U	1	2 Oxidation (M)	1020.5521	2039.0896	2039.0981	-4.20	2	1	25	3	14281
tr|F6SZQ4|F6SZQ4_HORSE	MX2	MX dynamin like GTPase 2 OS=Equus caballus OX=9796 GN=MX2 PE=3 SV=3	91116	37	9(1)	7(1)	0.04	10%	F6SZQ4_uniprot
	Peptide	Unique	Matches	Modification	Observed	Mr(expt)	Mr(calc)	ppm	Miss	Score	Expect	Rank	Query
	R.SLEMTARR.K	U	1		482.2518	962.4891	962.4967	-7.91	1	9	5.6	1	1260
	R.LSLAEALQK.E		1		486.7932	971.5719	971.5651	7.02	0	1	33	8	1330
	R.RSGQVHSSLQPK.E		3		662.3648	1322.7151	1322.7055	7.24	1	3	17	4	6021
	K.SSVLEALSGVALPR.G		1		699.9072	1397.7998	1397.7878	8.57	0	37	0.0058	1	6923
	K.KQLQECTWRGR.I		1		731.3834	1460.7522	1460.7307	14.7	2	7	9.3	3	8054
	M.SFSQQRPPPPGGAAGK.M		1		791.3986	1580.7827	1580.8059	-14.71	0	2	27	2	9631
	R.HFSHASSLGRSLEMTAR.R	U	1		943.9611	1885.9077	1885.9217	-7.43	1	4	16	4	13081
tr|A0A3Q2HVB4|A0A3Q2HVB4_HORSE	NNT	Proton-translocating NAD(P)(+) transhydrogenase OS=Equus caballus OX=9796 GN=NNT PE=3 SV=1	114259	36	4(1)	4(1)	0.03	4%	A0A3Q2HVB4_uniprot
	Peptide	Unique	Matches	Modification	Observed	Mr(expt)	Mr(calc)	ppm	Miss	Score	Expect	Rank	Query
	R.FGIHPVAGR.M	U	1		477.2734	952.5322	952.5243	8.31	0	7	5.1	1	1148
	R.FFTGQITAAGK.V	U	1		570.8110	1139.6075	1139.5975	8.78	0	36	0.0088	1	3247
	K.QKTVAELEAEK.A	U	1		623.3431	1244.6716	1244.6612	8.37	1	2	31	3	4641
	K.GVTHIGYTDLPSR.M	U	1		708.3707	1414.7268	1414.7205	4.45	0	15	1.6	1	7210
tr|F6QLB5|F6QLB5_HORSE	MYH2	Myosin-2 OS=Equus caballus OX=9796 GN=MYH2 PE=3 SV=2	223363	36	41(1)	27(1)	0.01	15%	F6QLB5_uniprot
	Peptide	Unique	Matches	Modification	Observed	Mr(expt)	Mr(calc)	ppm	Miss	Score	Expect	Rank	Query
	K.LAQIITR.T		3		407.7638	813.5130	813.5072	7.14	0	15	1.6	1	294
	K.GNLEK->M<-CR.T		1	Oxidation (M)	512.2451	1022.4757	1022.4637	11.7	1	2	15	3	1776
	K.LR->M<-DLERAK.R		2	Oxidation (M)	574.3088	1146.6030	1146.6179	-12.98	2	3	31	10	3343
	K.RIHELEKIK.K	U	1		583.3553	1164.6960	1164.6978	-1.56	2	3	7.3	4	3563
	K.AKGNLEKMCR.T		3		603.8095	1205.6045	1205.6009	2.99	2	10	5.8	1	4201
	K.DTQLHLDDALR.G		2		648.8304	1295.6463	1295.6470	-0.50	0	4	19	2	5528
	R.TQARCRGFLAR.V		1		668.3547	1334.6948	1334.6990	-3.11	2	0	44	4	6134
	K.RKLEDECSELK.K		1		703.8583	1405.7020	1405.6871	10.6	2	2	31	4	7035
	K.AITDAAM->M<-AEELK.K		4	Oxidation (M)	705.3381	1408.6616	1408.6578	2.72	0	12	2.1	1	7090
	R.IEELEEEIEAER.A		2		744.8604	1487.7063	1487.6991	4.84	0	36	0.0079	1	8434
	K.KAITDAA->M<-MAEELK.K		1	Oxidation (M)	513.2576	1536.7509	1536.7527	-1.19	1	5	14	1	9007
	K.AITDAAM->M<-AEELKK.E		1	Oxidation (M)	769.3895	1536.7645	1536.7527	7.67	1	5	16	1	9009
	K.LAQIITRTQARCR.G		1		793.9539	1585.8933	1585.8835	6.20	2	2	14	5	9721
	K.KEQDTSAHLER->M<-K.K		1	Oxidation (M)	794.8965	1587.7784	1587.7675	6.89	2	2	31	6	9744
	R.AFMNVKHWPW->M<-K.L		1	Oxidation (M)	795.8957	1589.7768	1589.7635	8.36	1	2	29	5	9765
	K.DIDDLELTLAKVEK.E		1		801.4399	1600.8653	1600.8559	5.86	1	8	8	1	9919
	R.QLDEKEALVSQLSR.G	U	1		808.4275	1614.8404	1614.8577	-10.67	1	1	44	7	10072
	R.VVETMQTMLDAEIR.S		3		818.3973	1634.7801	1634.8008	-12.62	0	3	18	1	10347
	R.VVETMQT->M<-LDAEIR.S		1	Oxidation (M)	826.3935	1650.7724	1650.7957	-14.09	0	(1)	27	6	10545
	K.EDQVFPMNPPKYDK.I		1		569.9338	1706.7797	1706.7974	-10.37	1	0	24	6	11238
	K.L->M<-TNLRSTHPHFVR.C		1	Oxidation (M)	862.9472	1723.8798	1723.8940	-8.23	1	0	40	4	11454
	M.GRGE->M<-AIFGEAAPYLRK.S	U	1	Oxidation (M)	941.4798	1880.9450	1880.9567	-6.18	2	1	47	3	13050
	K.LYEQHLGKSSNFQKPK.V	U	1		952.4998	1902.9851	1902.9952	-5.29	1	0	50	1	13244
	K.DLQQRLDEAEQLALKGGK.K		1		1006.5277	2011.0409	2011.0698	-14.38	2	1	39	5	14081
	R.NHVRVVET->M<-QT->M<-LDAEIR.S		2	2 Oxidation (M)	725.3664	2173.0773	2173.0620	7.08	1	11	3.2	2	15145
	R.ENQSILITGESGAGKTVNTKR.V		1		1102.0925	2202.1705	2202.1604	4.59	2	6	10	1	15334
	R.VVETMQTMLDAEIRSRNDAIR.I		1		816.7479	2447.2219	2447.2260	-1.68	2	2	26	5	16575
	K.IED->M<-A->M<-->M<-THLHEPAVLYNLKER.Y		1	3 Oxidation (M)	1345.1466	2688.2787	2688.2709	2.88	1	2	24	3	17433
tr|A0A3Q2I745|A0A3Q2I745_HORSE	ROCK2	Rho-associated protein kinase 2 OS=Equus caballus OX=9796 GN=ROCK2 PE=3 SV=1	167678	36	22(3)	17(1)	0.02	13%	A0A3Q2I745_uniprot
	Peptide	Unique	Matches	Modification	Observed	Mr(expt)	Mr(calc)	ppm	Miss	Score	Expect	Rank	Query
	R.KLEALIR.D	U	3		421.7796	841.5446	841.5385	7.24	1	29	0.022	1	480
	K.LAEI->M<-NRK.E		1	Oxidation (M)	495.7690	989.5233	989.5328	-9.51	1	5	20	3	1470
	R.QRKLEALIR.D	U	1		563.8546	1125.6945	1125.6982	-3.23	2	0	11	8	3014
	K.QNAELRKER.Q	U	1		572.3217	1142.6289	1142.6156	11.7	2	4	19	8	3300
	R.QLDETNALLR.T	U	2		586.8228	1171.6309	1171.6197	9.62	0	6	13	3	3700
	K.LCKELQQKK.Q	U	1		587.8307	1173.6468	1173.6539	-6.06	2	6	16	3	3738
	R.IELQMTLDSK.D	U	3		589.3140	1176.6135	1176.6060	6.38	0	8	9.1	3	3768
	K.EMEKKLLEER.T	U	1		652.8378	1303.6610	1303.6805	-14.99	2	4	17	8	5646
	K.DATIASLEETNR.T	U	1		660.3243	1318.6341	1318.6364	-1.76	0	2	26	4	5920
	K.LKDAQEQLSRLK.D	U	1		714.9121	1427.8097	1427.8096	0.06	2	7	7	2	7447
	K.I->M<-KELEIKE->M<-MAR.H	U	1	2 Oxidation (M)	827.4213	1652.8281	1652.8299	-1.09	2	1	43	1	10571
	K.IRGLQMKAEDYDVVK.V	U	1		882.9716	1763.9286	1763.9240	2.60	2	11	3.5	1	11917
	R.TLKTQAVNKLAEI->M<-NR.K		1	Oxidation (M)	616.0065	1844.9976	1845.0142	-8.99	2	7	7	1	12733
	R.GLQ->M<-KAEDYDVVKVIGR.G	U	1	Oxidation (M)	485.0074	1936.0005	1936.0088	-4.30	2	3	20	8	13489
	K.NLLLLANSTEEQQKWVSR.L	U	1		710.3880	2128.1422	2128.1276	6.84	1	2	21	7	14855
	K.IMDHKNSLCFPEDAEISKHAK.N	U	1		824.0588	2469.1547	2469.1780	-9.45	2	1	25	1	16649
	K.LDTLEEHLSTE->M<-QAKEELEQKCK.S	U	1	Oxidation (M)	561.8769	2804.3484	2804.3208	9.84	2	4	17	1	17804
tr|F6V964|F6V964_HORSE	NCAN	Neurocan OS=Equus caballus OX=9796 GN=NCAN PE=3 SV=2	148503	35	4(1)	3(1)	0.02	2%	F6V964_uniprot
	Peptide	Unique	Matches	Modification	Observed	Mr(expt)	Mr(calc)	ppm	Miss	Score	Expect	Rank	Query
	R.LSSATIAAPR.H	U	2		493.7907	985.5669	985.5556	11.4	0	35	0.02	1	1419
	R.SS->M<-EAGTARTTHR.E	U	1	Oxidation (M)	710.8429	1419.6712	1419.6525	13.2	1	2	19	4	7275
	R.TVYRFANRTGFPAPGAR.F	U	1		940.9855	1879.9565	1879.9805	-12.79	2	1	40	10	13036
tr|A0A3Q2HBB4|A0A3Q2HBB4_HORSE	PDE8A	Phosphodiesterase OS=Equus caballus OX=9796 GN=PDE8A PE=3 SV=2	94836	35	11(1)	9(1)	0.03	9%	A0A3Q2HBB4_uniprot
	Peptide	Unique	Matches	Modification	Observed	Mr(expt)	Mr(calc)	ppm	Miss	Score	Expect	Rank	Query
	K.GLDEMKLR.S	U	1		481.2629	960.5111	960.5062	5.12	1	1	50	5	1228
	R.SLRPPPEYT.-	U	2		530.2789	1058.5433	1058.5396	3.46	0	1	40	10	2131
	K.CNIFKNLGR.N	U	1		561.3001	1120.5857	1120.5811	4.05	1	0	47	7	2920
	R.VCNGNNKAEK.I	U	1		567.2756	1132.5366	1132.5295	6.28	1	4	12	2	3123
	K.VAVADVQFGP->M<-R.F	U	1	Oxidation (M)	653.3343	1304.6540	1304.6547	-0.53	0	5	15	6	5660
	K.KVAVADVQFGPMR.F	U	1		709.3867	1416.7588	1416.7548	2.83	1	(1)	45	10	7235
	K.KVAVADVQFGP->M<-R.F	U	1	Oxidation (M)	717.3746	1432.7347	1432.7497	-10.45	1	7	11	1	7515
	K.YWKGLDE->M<-KLR.S	U	1	Oxidation (M)	727.8741	1453.7337	1453.7387	-3.43	2	1	31	2	7941
	K.DQEAINTMLRTPENR.T	U	1		894.4388	1786.8630	1786.8632	-0.08	1	35	0.012	1	12152
	K.KADLLDTINSCIRIGK.E	U	1		908.9926	1815.9707	1815.9876	-9.35	2	0	42	4	12428
tr|F7A4K0|F7A4K0_HORSE	WDR77	WD repeat domain 77 OS=Equus caballus OX=9796 GN=WDR77 PE=4 SV=2	36041	35	1(1)	1(1)	0.09	2%	F7A4K0_uniprot
	Peptide	Unique	Matches	Modification	Observed	Mr(expt)	Mr(calc)	ppm	Miss	Score	Expect	Rank	Query
	R.ILLWDTR.C	U	1		458.7690	915.5235	915.5178	6.27	0	35	0.019	1	926
tr|F6PQZ7|F6PQZ7_HORSE	NEO1	Neogenin 1 OS=Equus caballus OX=9796 GN=NEO1 PE=3 SV=2	155267	34	8(1)	6(1)	0.02	6%	F6PQZ7_uniprot
	Peptide	Unique	Matches	Modification	Observed	Mr(expt)	Mr(calc)	ppm	Miss	Score	Expect	Rank	Query
	K.LTVASLPR.F	U	3		428.7692	855.5238	855.5178	7.01	0	34	0.01	1	553
	K.HGPGVSTQDVAVR.T	U	1		661.8388	1321.6629	1321.6739	-8.28	0	7	9.9	1	5990
	K.LPSGTLVISNVTER.D	U	1		743.4230	1484.8314	1484.8199	7.77	0	6	9.3	1	8393
	K.ADSSDKMPNDQASGSAGK.G	U	1		883.3772	1764.7398	1764.7584	-10.53	1	3	4.3	2	11943
	R.GHESEDS->M<-STLAGRRGMRPK.M	U	1	Oxidation (M)	1109.5353	2217.0560	2217.0379	8.19	2	8	6.2	2	15419
	R.RG->M<-RPK->M<-->M<-MPFDSQPPQQSIR.N	U	1	3 Oxidation (M)	1283.5951	2565.1756	2565.2073	-12.33	2	1	16	2	16977
tr|F6TYW4|F6TYW4_HORSE	MDH2	Malate dehydrogenase OS=Equus caballus OX=9796 GN=MDH2 PE=3 SV=1	36045	33	7(1)	6(1)	0.09	20%	F6TYW4_uniprot
	Peptide	Unique	Matches	Modification	Observed	Mr(expt)	Mr(calc)	ppm	Miss	Score	Expect	Rank	Query
	K.IFGVTTLDIVR.A	U	1		617.3680	1232.7214	1232.7129	6.91	0	33	0.0085	1	4448
	R.RSLSTSAQNNAK.V	U	2		638.8373	1275.6601	1275.6531	5.52	1	4	23	4	5188
	-.->M<-LSAFARPAGAALR.R	U	1	Oxidation (M)	724.3972	1446.7798	1446.7765	2.24	0	2	30	3	7803
	K.AGAGSATLS->M<-AYAGAR.F	U	1	Oxidation (M)	735.8518	1469.6889	1469.6933	-2.93	0	0	25	7	8187
	K.->M<-IAEALPELKASIK.K	U	1	Oxidation (M)	765.4299	1528.8453	1528.8534	-5.30	1	1	33	2	8870
	K.AKAGAGSATLSMAYAGAR.F	U	1		827.4225	1652.8304	1652.8304	0.02	1	1	37	3	10573
tr|F7D7I2|F7D7I2_HORSE	SERPINB12	Serpin family B member 12 OS=Equus caballus OX=9796 GN=SERPINB12 PE=3 SV=3	48702	32	3(1)	2(1)	0.07	7%	F7D7I2_uniprot
	Peptide	Unique	Matches	Modification	Observed	Mr(expt)	Mr(calc)	ppm	Miss	Score	Expect	Rank	Query
	K.ADLTGISPSPNLYLSK.V	U	2		838.4550	1674.8955	1674.8828	7.56	0	32	0.03	1	10820
	R.IGFIEELKAQILE->M<-R.Y	U	1	Oxidation (M)	602.6590	1804.9552	1804.9757	-11.35	1	3	22	2	12328
tr|A0A5F5PKF4|A0A5F5PKF4_HORSE	ASAP2	ArfGAP with SH3 domain, ankyrin repeat and PH domain 2 OS=Equus caballus OX=9796 GN=ASAP2 PE=4 SV=1	113961	32	20(2)	10(1)	0.03	13%	A0A5F5PKF4_uniprot
	Peptide	Unique	Matches	Modification	Observed	Mr(expt)	Mr(calc)	ppm	Miss	Score	Expect	Rank	Query
	K.EIISEVQR.M	U	11		487.2736	972.5327	972.5240	8.95	0	30	0.051	1	1346
	K.ITKIEKEK.K	U	1		494.8003	987.5860	987.5964	-10.51	2	15	1.2	1	1457
	R.AVDLFGMQER.T	U	1		583.2873	1164.5600	1164.5597	0.25	0	7	7	1	3538
	K.KEHAKLHGMIR.T	U	1		660.3679	1318.7212	1318.7292	-6.07	2	4	19	3	5932
	K.AWKDYETKITK.I	U	1		691.8773	1381.7401	1381.7241	11.5	2	6	12	7	6672
	K.SRSSQFMQSLCSINTR.A	U	1		951.4401	1900.8657	1900.8884	-11.92	1	3	14	6	13227
	R.NTVAAIEEALDVDR->M<-VLYK.M	U	1	Oxidation (M)	1083.5640	2165.1134	2165.1038	4.42	1	0	39	1	15087
	R.LFQLQ->M<-CEYLLKVNEIK.I	U	1	Oxidation (M)	1093.0891	2184.1637	2184.1322	14.4	1	2	20	1	15218
	K.NLIQN->M<-NNIISFPLDSLLK.G	U	1	Oxidation (M)	1102.0913	2202.1681	2202.1718	-1.69	0	3	21	6	15333
	R->.<-QNSTAFVKPSKQEIFLDYSK.H	U	1	Gln->pyro-Glu (N-term Q)	771.7311	2312.1716	2312.1689	1.18	1	4	17	2	15947
tr|A0A3Q2HA72|A0A3Q2HA72_HORSE	HCFC2	Host cell factor C2 OS=Equus caballus OX=9796 GN=HCFC2 PE=4 SV=1	91697	32	19(1)	6(1)	0.04	9%	A0A3Q2HA72_uniprot
	Peptide	Unique	Matches	Modification	Observed	Mr(expt)	Mr(calc)	ppm	Miss	Score	Expect	Rank	Query
	K.GLYVPSSLR.F	U	2		496.2850	990.5555	990.5498	5.74	0	2	23	10	1490
	K.KALNSQVCCK.D		1		604.2926	1206.5706	1206.5849	-11.81	1	1	27	4	4214
	-.->M<-AAPSLLNWRR.V		3	Oxidation (M)	665.8638	1329.7131	1329.6975	11.7	1	32	0.035	1	6106
	K.ETPSNPLAT->M<-KAGER.Q		2	Oxidation (M)	539.9382	1616.7927	1616.7828	6.12	1	(3)	22	4	10107
	K.ETPSNPLAT->M<-KAGER.Q		9	Oxidation (M)	809.4067	1616.7988	1616.7828	9.91	1	6	13	2	10113
	R.TAQIQDNPSQLVF->M<-R.I		1	Oxidation (M)	882.4316	1762.8486	1762.8672	-10.56	0	3	22	5	11902
	K.TEGPHTSANIGVLSSCLDLR.T		1		1064.0215	2126.0284	2126.0426	-6.68	0	1	34	1	14826
tr|A0A3Q2H3T5|A0A3Q2H3T5_HORSE	MUTYH	Adenine DNA glycosylase OS=Equus caballus OX=9796 GN=MUTYH PE=3 SV=1	68038	31	4(1)	3(1)	0.05	4%	A0A3Q2H3T5_uniprot
	Peptide	Unique	Matches	Modification	Observed	Mr(expt)	Mr(calc)	ppm	Miss	Score	Expect	Rank	Query
	R.AGSLLAGAVR.I	U	2		457.7778	913.5410	913.5345	7.10	0	31	0.032	1	897
	R.QAEGEVDPDRR.A		1		636.3069	1270.5992	1270.5902	7.11	1	1	22	4	5066
	R.GGVGSARAGSLLAGAVR.I	U	1		749.9255	1497.8365	1497.8376	-0.70	1	6	8.3	2	8596
tr|A0A5F5PKS9|A0A5F5PKS9_HORSE	CCDC138	Coiled-coil domain containing 138 OS=Equus caballus OX=9796 GN=CCDC138 PE=4 SV=1	86915	31	4(1)	2(1)	0.04	2%	A0A5F5PKS9_uniprot
	Peptide	Unique	Matches	Modification	Observed	Mr(expt)	Mr(calc)	ppm	Miss	Score	Expect	Rank	Query
	K.LSIILQK.L	U	2		407.7762	813.5378	813.5324	6.69	0	31	0.0088	1	297
	R.KHYTTPLCSSFK.Y	U	2		734.8573	1467.7000	1467.7180	-12.25	1	1	24	6	8167
tr|A0A3Q2HUU2|A0A3Q2HUU2_HORSE	LPIN3	Phosphatidate phosphatase OS=Equus caballus OX=9796 GN=LPIN3 PE=3 SV=2	99396	31	6(1)	3(1)	0.03	3%	A0A3Q2HUU2_uniprot
	Peptide	Unique	Matches	Modification	Observed	Mr(expt)	Mr(calc)	ppm	Miss	Score	Expect	Rank	Query
	K.LEKEKMPR.K	U	4		515.7836	1029.5526	1029.5641	-11.14	2	31	0.051	1	1865
	R.WVSERGCGLPK.G	U	1		644.8252	1287.6358	1287.6394	-2.75	1	1	28	4	5403
	R.AESHMQWAWGRLPK.V	U	1		848.9263	1695.8381	1695.8304	4.57	1	4	20	3	11088
tr|F6UVU8|F6UVU8_HORSE	TMTC3	Dolichyl-phosphate-mannose--protein mannosyltransferase OS=Equus caballus OX=9796 GN=TMTC3 PE=3 SV=2	108954	30	12(1)	8(1)	0.03	10%	F6UVU8_uniprot
	Peptide	Unique	Matches	Modification	Observed	Mr(expt)	Mr(calc)	ppm	Miss	Score	Expect	Rank	Query
	R.ISNKSVLKK.L		1		508.8193	1015.6241	1015.6389	-14.59	2	10	1.3	2	1696
	R.LEEADQLYR.Q		4		568.7872	1135.5598	1135.5509	7.81	0	30	0.039	1	3172
	R.QAIS->M<-RPDFK.Q		2	Oxidation (M)	604.8164	1207.6183	1207.6019	13.5	0	6	12	6	4234
	R.ILNGILSSLFR.-	U	1		616.8659	1231.7173	1231.7288	-9.39	0	14	0.7	1	4425
	K.NFNRALELNPK.H		1		658.3630	1314.7114	1314.7044	5.34	1	3	24	9	5849
	K.DSEAE->M<-WMKKAIK.L		1	Oxidation (M)	791.8773	1581.7401	1581.7531	-8.20	2	3	17	4	9638
	K.NLNRTKEAEESYMMAK.S		1		957.9488	1913.8830	1913.8975	-7.54	2	7	5.4	1	13327
	K.YFLQATHVQPDDIGAH->M<-NVGRTYK.N		1	Oxidation (M)	926.4521	2776.3346	2776.3391	-1.63	1	1	29	2	17737
tr|F6YQY1|F6YQY1_HORSE	SPAG17	Sperm associated antigen 17 OS=Equus caballus OX=9796 GN=SPAG17 PE=4 SV=3	252704	30	22(1)	11(1)	0.01	6%	F6YQY1_uniprot
	Peptide	Unique	Matches	Modification	Observed	Mr(expt)	Mr(calc)	ppm	Miss	Score	Expect	Rank	Query
	K.LGVFMSR.K	U	1		405.2261	808.4377	808.4265	13.8	0	6	7.9	10	269
	K.YKDQQRR.E	U	3		497.2575	992.5003	992.5152	-14.92	2	30	0.04	1	1534
	R.VITSQGTVVK.Y	U	7		516.3077	1030.6009	1030.6023	-1.31	0	8	4.9	5	1906
	K.EKSGSASANSK.I	U	4		533.2681	1064.5217	1064.5098	11.2	1	10	4.5	2	2245
	K.->M<-NTQEVKQK.T	U	1	Oxidation (M)	561.2861	1120.5577	1120.5546	2.74	1	0	50	7	2908
	K.K->M<-TVEAELEDIK.K	U	1	Oxidation (M)	711.3613	1420.7081	1420.7119	-2.68	1	6	12	8	7298
	R.SL->M<-DWSFTEHFKPK.V	U	1	Oxidation (M)	884.9094	1767.8042	1767.8290	-14.07	0	1	20	2	11991
	R.NLEMKESDAENKAISK.F	U	1		602.9665	1805.8776	1805.8829	-2.89	2	2	27	7	12337
	R.QQYITKMNTQEVKQK.T	U	1		933.9880	1865.9615	1865.9669	-2.88	2	2	32	4	12895
	K.TPGPPFGTHIWKGLNIECK.Q	U	1		718.0312	2151.0717	2151.0935	-10.13	1	1	36	8	15015
	K.QLVSAPAPILKSPNVLQIRQFIQHEVINDEVK.L	U	1		725.6017	3622.9720	3623.0199	-13.21	2	2	5.9	2	19119
tr|A0A5F5PF27|A0A5F5PF27_HORSE	CCAR2	Cell cycle and apoptosis regulator 2 OS=Equus caballus OX=9796 GN=CCAR2 PE=4 SV=1	114066	29	12(1)	6(1)	0.03	6%	A0A5F5PF27_uniprot
	Peptide	Unique	Matches	Modification	Observed	Mr(expt)	Mr(calc)	ppm	Miss	Score	Expect	Rank	Query
	M.VGRRGGR.E	U	1		379.2337	756.4529	756.4467	8.21	2	11	3.2	10	88
	K.VVAPPEPEK.E	U	1		483.2710	964.5274	964.5229	4.62	0	1	32	3	1289
	R.LLQDFRRR.L	U	1		552.3184	1102.6222	1102.6359	-12.49	2	5	14	8	2604
	K.EEAAKEEEVVK.E	U	7		630.8234	1259.6322	1259.6245	6.11	1	29	0.058	1	4864
	R.LAEAEETARTADRQK.N	U	1		563.6178	1687.8316	1687.8489	-10.25	2	3	21	7	10981
	K.WWRFAEFQYLQPGPPRR.L	U	1		745.3812	2233.1219	2233.1333	-5.14	2	0	48	10	15506
tr|A0A3Q2H619|A0A3Q2H619_HORSE	ELL2	Elongation factor for RNA polymerase II 2 OS=Equus caballus OX=9796 GN=ELL2 PE=3 SV=1	70916	29	7(1)	6(1)	0.05	12%	A0A3Q2H619_uniprot
	Peptide	Unique	Matches	Modification	Observed	Mr(expt)	Mr(calc)	ppm	Miss	Score	Expect	Rank	Query
	K.LTETAIR.A	U	1		402.2344	802.4543	802.4548	-0.65	0	3	33	9	234
	R.FIKLDAQRK.R	U	2		559.8313	1117.6480	1117.6608	-11.37	2	14	1.3	3	2882
	K->.<-QSSPNYHEEK.Y	U	1	Gln->pyro-Glu (N-term Q)	601.2679	1200.5212	1200.5047	13.7	0	29	0.019	1	4105
	-.->M<-AAGGAAGLREEQR.Y	U	1	Oxidation (M)	716.8554	1431.6963	1431.6888	5.20	1	5	9.7	7	7501
	R.LLDSDFIDPL->M<-NKKAR.I	U	1	Oxidation (M)	946.5034	1890.9922	1890.9873	2.57	2	1	28	6	13120
	K.ARISHLTNRVPPTLNGHLNPTSEK.S	U	1		663.8664	2651.4365	2651.4256	4.11	2	2	13	2	17283
tr|F6VMD0|F6VMD0_HORSE	BLMH	Bleomycin hydrolase OS=Equus caballus OX=9796 GN=BLMH PE=4 SV=2	67732	29	5(1)	5(1)	0.05	8%	F6VMD0_uniprot
	Peptide	Unique	Matches	Modification	Observed	Mr(expt)	Mr(calc)	ppm	Miss	Score	Expect	Rank	Query
	K.KMVAASIK.D	U	1		424.2585	846.5025	846.4997	3.36	1	0	23	3	516
	K.IGPITPLEFYR.K	U	1		653.3696	1304.7246	1304.7129	8.99	0	29	0.048	1	5670
	R.RMNDILNHK->M<-R.E	U	1	Oxidation (M)	722.3651	1442.7157	1442.7234	-5.38	2	0	39	4	7758
	K.SSGRCWIFSCLNV->M<-R.L	U	1	Oxidation (M)	944.9430	1887.8715	1887.8542	9.17	1	3	14	1	13090
	R.MNDILNHK->M<-REFCIR.L	U	1	Oxidation (M)	996.9918	1991.9691	1991.9492	10.0	2	2	26	1	13926
tr|A0A3Q2HSA5|A0A3Q2HSA5_HORSE	SERPINB13	Serpin family B member 13 OS=Equus caballus OX=9796 GN=SERPINB13 PE=3 SV=2	44349	28	6(1)	3(1)	0.07	9%	A0A3Q2HSA5_uniprot
	Peptide	Unique	Matches	Modification	Observed	Mr(expt)	Mr(calc)	ppm	Miss	Score	Expect	Rank	Query
	R.HNESNSILFFGK.F	U	1		696.8591	1391.7037	1391.6834	14.6	0	9	5.8	1	6841
	K.VLCSEKDIESSR.I	U	1		474.9061	1421.6966	1421.6820	10.2	1	(3)	24	6	7331
	K.VLCSEKDIESSR.I	U	1		711.8559	1421.6972	1421.6820	10.7	1	3	21	7	7332
	K.INSWVESQTNEK.I	U	3		717.8514	1433.6883	1433.6787	6.75	0	28	0.056	1	7531
tr|F7DZR6|F7DZR6_HORSE	DIRAS2	DIRAS family GTPase 2 OS=Equus caballus OX=9796 GN=DIRAS2 PE=4 SV=1	22841	27	11(1)	3(1)	0.15	14%	F7DZR6_uniprot
	Peptide	Unique	Matches	Modification	Observed	Mr(expt)	Mr(calc)	ppm	Miss	Score	Expect	Rank	Query
	R.VAVFGAGGVGK.S	U	9		481.2810	960.5474	960.5393	8.45	0	27	0.062	1	1234
	K.LKGKCVI->M<-.-	U	1	Oxidation (M)	482.7674	963.5203	963.5245	-4.39	2	1	30	8	1273
	-.->M<-PEQSNDYRVAVFGAGGVGK.S	U	1	Oxidation (M)	1049.5060	2096.9974	2096.9949	1.17	1	1	27	6	14615
tr|A0A3Q2HSH5|A0A3Q2HSH5_HORSE	TXLNG	Taxilin gamma OS=Equus caballus OX=9796 GN=TXLNG PE=3 SV=1	81014	25	5(1)	5(1)	0.04	9%	A0A3Q2HSH5_uniprot
	Peptide	Unique	Matches	Modification	Observed	Mr(expt)	Mr(calc)	ppm	Miss	Score	Expect	Rank	Query
	K.FEEFQTTMAK.S		1		616.2894	1230.5642	1230.5591	4.16	0	2	13	3	4392
	R.HLMATRVEEAAR.G		1		692.3531	1382.6916	1382.7088	-12.44	1	0	39	9	6681
	K.WENNNKALLQMAEEKTVR.D		1		725.3813	2173.1220	2173.0949	12.5	2	1	40	9	15146
	R.EFLSLYMDKFEEFQTTMAK.S	U	1		786.6947	2357.0623	2357.0959	-14.28	1	25	0.052	1	16177
	R.GARPCEVPCPLSGRLFGCCRHLMATR.V		1		1020.1563	3057.4471	3057.4452	0.61	2	7	5.9	2	18339
tr|F6TPY8|F6TPY8_HORSE	CSE1L	Chromosome segregation 1-like protein OS=Equus caballus OX=9796 GN=CSE1L PE=3 SV=2	114758	24	8(1)	7(1)	0.03	8%	F6TPY8_uniprot
	Peptide	Unique	Matches	Modification	Observed	Mr(expt)	Mr(calc)	ppm	Miss	Score	Expect	Rank	Query
	K.IIIPEIQK.V		2		477.3089	952.6033	952.5957	8.00	0	24	0.018	1	1150
	R.LLQAFLER.G		1		495.2889	988.5631	988.5705	-7.48	0	3	21	1	1465
	R.ILFSSLILISK.L		1		617.4016	1232.7885	1232.7744	11.5	0	3	0.62	1	4449
	K.YI->M<-IFRNQVPK.E		1	Oxidation (M)	712.8823	1423.7501	1423.7646	-10.17	1	2	28	6	7360
	M.NGSL->M<-WRRYLR.K	U	1	Oxidation (M)	734.3757	1466.7369	1466.7565	-13.33	2	4	21	6	8150
	K.HKDAAIYLVTSLASK.A		1		539.6348	1615.8825	1615.8933	-6.71	1	7	8.2	2	10094
	K.YGALALQEIFDGIQPK.M		1		588.3193	1761.9360	1761.9301	3.33	0	1	36	2	11895
tr|F6TLT3|F6TLT3_HORSE	SUV39H1	Histone-lysine N-methyltransferase OS=Equus caballus OX=9796 GN=SUV39H1 PE=3 SV=3	50178	24	6(0)	5(0)	0.07	18%	F6TLT3_uniprot
	Peptide	Unique	Matches	Modification	Observed	Mr(expt)	Mr(calc)	ppm	Miss	Score	Expect	Rank	Query
	R.ITVENEVDLDGPPR.A	U	1		777.3996	1552.7846	1552.7733	7.31	0	2	27	2	9243
	R.AGLPIYECNSRCR.C	U	1		798.3643	1594.7140	1594.7344	-12.82	1	0	15	6	9814
	R.->M<-DSNFGLAGLPGSPKK.R	U	1	Oxidation (M)	817.9042	1633.7938	1633.8134	-11.99	1	4	16	4	10329
	K.GIRYDLCIFRTDDGR.G	U	1		928.9448	1855.8751	1855.8999	-13.38	2	24	0.13	1	12801
	K.NSFVMEYVGEIITSEEAERR.G	U	2		787.0535	2358.1388	2358.1161	9.60	1	3	22	10	16183
tr|A0A3Q2GSM3|A0A3Q2GSM3_HORSE	ENO1	2-phospho-D-glycerate hydro-lyase OS=Equus caballus OX=9796 GN=ENO1 PE=3 SV=1	75646	22	6(0)	6(0)	0.04	12%	A0A3Q2GSM3_uniprot
	Peptide	Unique	Matches	Modification	Observed	Mr(expt)	Mr(calc)	ppm	Miss	Score	Expect	Rank	Query
	K.VPRGFVCK.N	U	1		481.7709	961.5272	961.5168	10.9	1	3	21	4	1250
	-.->M<-SDPRTRTK.G		1	Oxidation (M)	554.2763	1106.5381	1106.5502	-10.99	2	0	48	3	2672
	K.TGAPCRSERLAK.Y		1		673.3510	1344.6873	1344.6932	-4.35	2	9	7.6	2	6250
	R.AAVPSGASTGIYEALELR.D		1		902.9815	1803.9483	1803.9366	6.49	0	22	0.31	1	12316
	K.DATNVGDEGGFAPNILENK.E		1		980.9709	1959.9272	1959.9174	5.02	0	17	0.58	1	13681
	K.LAMQEFMILPVGAANFSEA->M<-R.I		1	Oxidation (M)	781.3880	2341.1422	2341.1268	6.55	0	1	35	3	16106
tr|F7BFH6|F7BFH6_HORSE	ALG2	Alpha-1,3/1,6-mannosyltransferase ALG2 OS=Equus caballus OX=9796 GN=ALG2 PE=3 SV=2	59712	21	4(1)	2(1)	0.06	4%	F7BFH6_uniprot
	Peptide	Unique	Matches	Modification	Observed	Mr(expt)	Mr(calc)	ppm	Miss	Score	Expect	Rank	Query
	K.LDDLVPEGKK.F	U	3		557.3156	1112.6167	1112.6077	8.04	1	8	6	1	2799
	K.KNLTLALEALVK.L	U	1		656.9135	1311.8125	1311.8125	-0.06	1	21	0.043	1	5786
tr|F7BTP9|F7BTP9_HORSE	LAPTM4B	Lysosomal-associated transmembrane protein 4B OS=Equus caballus OX=9796 GN=LAPTM4B PE=3 SV=2	33095	21	1(0)	1(0)	0.10	9%	F7BTP9_uniprot
	Peptide	Unique	Matches	Modification	Observed	Mr(expt)	Mr(calc)	ppm	Miss	Score	Expect	Rank	Query
	R.QLITANVESKHMVLDDDEEPPNFPYK.E	U	1		1010.4879	3028.4417	3028.4488	-2.33	1	21	0.27	1	18305
tr|A0A3Q2GSI8|A0A3Q2GSI8_HORSE	FXR1	FMR1 autosomal homolog 1 OS=Equus caballus OX=9796 GN=FXR1 PE=3 SV=2	70062	21	11(0)	6(0)	0.05	9%	A0A3Q2GSI8_uniprot
	Peptide	Unique	Matches	Modification	Observed	Mr(expt)	Mr(calc)	ppm	Miss	Score	Expect	Rank	Query
	R.TKLML->M<-SR.N	U	1	Oxidation (M)	498.2673	994.5200	994.5303	-10.40	1	1	33	7	1559
	R.QIGSRSYSGR.G	U	1		555.7872	1109.5598	1109.5578	1.83	1	2	25	7	2747
	K.NGKVIQEIVDK.S		1		621.8602	1241.7059	1241.6979	6.42	1	5	11	3	4609
	R.QIGSRSYSGRGR.G	U	6		662.3448	1322.6751	1322.6803	-3.92	2	8	6.8	2	6007
	R.VRIEGDNENKLPR.E	U	1		513.9499	1538.8278	1538.8165	7.39	2	10	3.7	1	9049
	R.KVPGVTAIELDEDTGTFR.I	U	1		650.0101	1947.0084	1946.9949	6.91	1	21	0.35	1	13583
tr|A0A3Q2HJP1|A0A3Q2HJP1_HORSE	PEX5L	Peroxisomal biogenesis factor 5 like OS=Equus caballus OX=9796 GN=PEX5L PE=3 SV=1	69599	21	9(0)	8(0)	0.05	16%	A0A3Q2HJP1_uniprot
	Peptide	Unique	Matches	Modification	Observed	Mr(expt)	Mr(calc)	ppm	Miss	Score	Expect	Rank	Query
	K.AKKLEASSK.T	U	1		481.2811	960.5477	960.5603	-13.16	2	5	9.9	2	1236
	K.SKKGSPGLTR.R	U	1		515.8024	1029.5903	1029.5931	-2.69	2	21	0.42	1	1869
	R.ALEIQPGFIR.S	U	2		572.3217	1142.6288	1142.6448	-14.01	0	16	1.2	1	3299
	M.YQGHMQVVGVTLK.K	U	1		730.3801	1458.7456	1458.7653	-13.54	0	4	20	7	8022
	R.AADKAVAMV->M<-KEIPR.E	U	1	Oxidation (M)	823.4344	1644.8543	1644.8691	-8.97	2	1	36	1	10485
	R.SRYNLGISCINLGAYR.E	U	1		619.6545	1855.9416	1855.9363	2.88	1	5	17	3	12805
	R.WGSALLSRNHSLEEEFERAK.A	U	1		787.0535	2358.1388	2358.1716	-13.93	2	4	17	6	16183
	R.SEEAVEAYTRALEIQPGFIRSR.Y	U	1		841.4386	2521.2940	2521.2924	0.60	2	2	23	6	16825
tr|A0A5F5PKS6|A0A5F5PKS6_HORSE	SCN5A	Sodium channel protein OS=Equus caballus OX=9796 GN=SCN5A PE=3 SV=1	224428	20	17(1)	10(1)	0.01	7%	A0A5F5PKS6_uniprot
	Peptide	Unique	Matches	Modification	Observed	Mr(expt)	Mr(calc)	ppm	Miss	Score	Expect	Rank	Query
	K.RFQEAME->M<-LK.K	U	1	Oxidation (M)	649.8237	1297.6329	1297.6158	13.1	1	5	11	4	5546
	R.LSISHGLSRTSMK.Q	U	1		708.8863	1415.7580	1415.7555	1.81	1	4	22	3	7226
	K.RFQEAME->M<-LKK.E	U	2	Oxidation (M)	713.8696	1425.7247	1425.7108	9.76	2	7	8.4	5	7386
	-.->M<-ADFLLPRGTSSFR.R	U	5	Oxidation (M)	807.4039	1612.7932	1612.8032	-6.18	1	3	21	2	10025
	K.KLGGQDIF->M<-TEEQK.K		1	Oxidation (M)	820.4140	1638.8134	1638.7923	12.9	1	2	31	9	10394
	R.SSLEMSPLAPVTTCER.R	U	1		889.4326	1776.8506	1776.8386	6.73	0	1	32	8	12063
	R.LMTQDCWERLYQQTLR.S	U	1		714.3571	2140.0495	2140.0194	14.1	1	5	13	2	14919
	R.L->M<-TQDCWERLYQQTLR.S	U	2	Oxidation (M)	1079.0305	2156.0465	2156.0143	14.9	1	(3)	18	5	15052
	R.IAKPNQISLINMDLPMVSGDR.I	U	1		771.4161	2311.2266	2311.2028	10.3	0	1	25	5	15934
	K.RNSTVDCNGVVSLLGAGDPEATSPGSR.L	U	1		906.0959	2715.2658	2715.2882	-8.25	1	1	21	3	17553
	R.RRDLGSETDFADDENSTAGDSESHR.T	U	1		1384.0735	2766.1324	2766.1713	-14.06	2	20	0.034	1	17719
tr|A0A5F5Q4M3|A0A5F5Q4M3_HORSE	LOC100147680	alpha-1,2-Mannosidase OS=Equus caballus OX=9796 GN=LOC100147680 PE=3 SV=1	73941	19	13(0)	9(0)	0.04	17%	A0A5F5Q4M3_uniprot
	Peptide	Unique	Matches	Modification	Observed	Mr(expt)	Mr(calc)	ppm	Miss	Score	Expect	Rank	Query
	K.LTFVGELTHGR.F	U	2		615.3439	1228.6732	1228.6564	13.6	0	4	21	10	4367
	K.ADAPTGPALQATR.I	U	1		634.8284	1267.6423	1267.6521	-7.69	0	4	16	4	5016
	R->.<-QGLDGSQSPRSR.S	U	1	Gln->pyro-Glu (N-term Q)	635.8086	1269.6027	1269.6062	-2.71	1	(1)	22	5	5051
	R.QGLDGSQSPRSR.S	U	1		644.3283	1286.6421	1286.6327	7.26	1	4	14	2	5393
	R.GPPNLQIRAPDK.G	U	1		653.3696	1304.7246	1304.7201	3.47	1	4	15	2	5670
	K.DVDVNLFESTIR.I	U	3		704.3536	1406.6927	1406.7042	-8.13	0	9	6.1	4	7051
	K.AVIEAFRHAWTGYR.K	U	1		838.9420	1675.8694	1675.8583	6.61	1	5	17	4	10839
	K.FQEAAEEVTRHVHSLSGK.K	U	1		1013.0023	2023.9900	2024.0075	-8.68	1	1	41	8	14186
	K.FQEAAEEVTRHVHSLSGKK.D	U	1		1077.0453	2152.0760	2152.1025	-12.30	2	2	33	6	15023
	R->.<-Q->M<-ETGLSPEIVHFNLYPQTTQK.D	U	1	Gln->pyro-Glu (N-term Q); Oxidation (M)	854.0884	2559.2433	2559.2316	4.60	0	19	0.45	1	16959
tr|A0A3Q2GZF9|A0A3Q2GZF9_HORSE	PSMD12	Proteasome 26S subunit, non-ATPase 12 OS=Equus caballus OX=9796 GN=PSMD12 PE=3 SV=1	51079	19	21(0)	9(0)	0.06	28%	A0A3Q2GZF9_uniprot
	Peptide	Unique	Matches	Modification	Observed	Mr(expt)	Mr(calc)	ppm	Miss	Score	Expect	Rank	Query
	K.LNSLMSLVNK.T	U	1		559.8148	1117.6151	1117.6165	-1.26	0	7	9.3	4	2880
	R.LAGIINFQRPK.D	U	1		628.8696	1255.7247	1255.7401	-12.23	0	1	28	10	4809
	R.ISGDKKLEEIPK.Y	U	1		678.8939	1355.7732	1355.7660	5.29	2	4	16	6	6403
	K.TLATIKEQNGDVK.E	U	1		708.8815	1415.7484	1415.7620	-9.61	1	3	23	3	7225
	K.NRVVEHNIRI->M<-AK.Y	U	1	Oxidation (M)	798.4440	1594.8735	1594.8725	0.61	2	4	13	8	9829
	K.DLLKLFTTMEL->M<-R.W	U	1	Oxidation (M)	813.9221	1625.8297	1625.8521	-13.76	1	(2)	26	7	10210
	K.DLLKLFTT->M<-EL->M<-R.W	U	1	2 Oxidation (M)	821.9394	1641.8643	1641.8470	10.6	1	2	26	3	10439
	K.EWDLLNENIMLLSKR.R	U	12		937.4873	1872.9600	1872.9767	-8.90	1	19	0.68	1	12968
	K.MEVDYSATVDQRLPECEK.L	U	1		723.9981	2168.9723	2168.9718	0.24	1	4	5.8	3	15110
	K.GSLESPATDVFAYTEEGEKR.W	U	1		1093.5067	2184.9989	2185.0175	-8.52	1	2	12	1	15222
tr|A0A3Q2HUS6|A0A3Q2HUS6_HORSE		Reverse transcriptase domain-containing protein OS=Equus caballus OX=9796 PE=4 SV=1	83836	19	9(0)	8(0)	0.04	9%	A0A3Q2HUS6_uniprot
	Peptide	Unique	Matches	Modification	Observed	Mr(expt)	Mr(calc)	ppm	Miss	Score	Expect	Rank	Query
	K.IQQPF->M<-IK.T		1	Oxidation (M)	510.7765	1019.5385	1019.5474	-8.66	0	4	21	4	1744
	R.EDLIPILFK.I		1		544.3210	1086.6274	1086.6325	-4.66	0	8	7.1	5	2393
	K.KAGGITIPDFK.M	U	1		573.8279	1145.6412	1145.6445	-2.83	1	3	17	2	3339
	K.YLGINLAKA->M<-K.D	U	1	Oxidation (M)	619.3550	1236.6955	1236.6900	4.48	1	10	2.5	1	4535
	K.GIKGIQIGSEE->M<-K.L	U	1	Oxidation (M)	703.3739	1404.7332	1404.7282	3.56	1	3	22	3	7023
	K.RIFSNI->M<-SSQTR.E	U	1	Oxidation (M)	728.3677	1454.7209	1454.7300	-6.22	1	0	40	2	7952
	R.IKYLGINLAKA->M<-K.D	U	1	Oxidation (M)	739.9433	1477.8720	1477.8690	2.06	2	3	4	1	8311
	R->.<-QEKGIKGIQIGSEEMK.L	U	2	Gln->pyro-Glu (N-term Q)	586.6392	1756.8958	1756.9029	-4.03	2	19	0.59	1	11815
tr|F7BH96|F7BH96_HORSE	CAND1	Cullin associated and neddylation dissociated 1 OS=Equus caballus OX=9796 GN=CAND1 PE=3 SV=2	137971	16	8(1)	5(1)	0.02	4%	F7BH96_uniprot
	Peptide	Unique	Matches	Modification	Observed	Mr(expt)	Mr(calc)	ppm	Miss	Score	Expect	Rank	Query
	K.VVK->M<-ILK.L	U	1	Oxidation (M)	423.7794	845.5442	845.5408	4.02	1	4	2	5	508
	K.->M<-ILKLLEDK.N	U	2	Oxidation (M)	559.8313	1117.6480	1117.6416	5.73	1	17	0.59	1	2882
	K->.<-QDELKRSA->M<-R.A		1	Gln->pyro-Glu (N-term Q); Oxidation (M)	616.8094	1231.6043	1231.5979	5.24	2	(0)	38	7	4419
	K.QDELKRSAMR.A		1		617.3164	1232.6181	1232.6295	-9.22	2	4	17	3	4433
	K.DSSSTNLES->M<-DTS.-	U	2	Oxidation (M)	695.2774	1388.5402	1388.5249	11.0	0	16	0.045	1	6785
	R.->M<-LTGPVYSQSTALTHKQSYYSIAK.C	U	1	Oxidation (M)	1345.6591	2689.3036	2689.3421	-14.34	1	2	23	5	17447
tr|F6ZZQ3|F6ZZQ3_HORSE	TEDC2	Tubulin epsilon and delta complex 2 OS=Equus caballus OX=9796 GN=TEDC2 PE=4 SV=2	47924	15	5(0)	3(0)	0.07	9%	F6ZZQ3_uniprot
	Peptide	Unique	Matches	Modification	Observed	Mr(expt)	Mr(calc)	ppm	Miss	Score	Expect	Rank	Query
	R.KACSLLR.Q	U	2		424.2443	846.4740	846.4745	-0.60	1	6	10	5	514
	R.LLSVGDQTCKAR.G	U	2		674.3611	1346.7077	1346.6976	7.51	1	15	1.6	1	6275
	R.DQQ->M<-APSAAPQAPEAFTLKQKGWR.N	U	1	Oxidation (M)	891.4405	2671.2996	2671.3176	-6.74	2	2	25	2	17367
tr|F7D007|F7D007_HORSE	UPF1	UPF1 RNA helicase and ATPase OS=Equus caballus OX=9796 GN=UPF1 PE=3 SV=3	125494	13	5(1)	5(1)	0.03	6%	F7D007_uniprot
	Peptide	Unique	Matches	Modification	Observed	Mr(expt)	Mr(calc)	ppm	Miss	Score	Expect	Rank	Query
	K.VVRLCAKSR.E	U	1		544.8189	1087.6231	1087.6284	-4.85	2	4	13	7	2420
	R.LVVLGIRPIR.L	U	1		568.3918	1134.7690	1134.7601	7.86	0	13	0.049	1	3164
	K.ESQTQDNITVR.W	U	1		645.8153	1289.6161	1289.6212	-3.94	0	3	19	4	5428
	K.DETGELSSADEKRYR.A	U	1		878.4170	1754.8194	1754.8071	7.03	2	1	24	2	11782
	R.IAYFTLPKTDSGNEDLVIIWLRDMR.L	U	1		989.5164	2965.5274	2965.5371	-3.27	2	1	25	2	18187

[truncated: 17 more sheets: Figure 4A, Figure 4B, Figure 4C, Figure 4D, Figure 4E, Figure 5A, Figure 5B, Figure 5C, Figure 5D, Figure 5F, Figure 6A, Figure 6B, Figure 7C, Figure 7D, Figure 7F, Figure 7E, Figure S4]
